# Supplementary material for: Genome, transcriptome, and metabolome analyses provide new insights into the resource development in an edible fungus Dictyophora indusiata
Source: Front Microbiol. 2023 Feb 9;14:1137159. doi: 10.3389/fmicb.2023.1137159 (PMC9948255; doi:10.3389/fmicb.2023.1137159)
Supplement: Supplementary file 1 [file Table_1.XLSX]

## Sheet: Table S1
Table S1. BUSCO analysis statistics.
Numbers	Percentage	BUSCO
290	1	Total BUSCO groups searched
254	0.8758	Complete BUSCOs (C)
116	0.4	Complete and single-copy BUSCOs (S)
138	0.4758	Complete and duplicated BUSCOs (D)
12	0.0413	Fragmented BUSCOs (F)
24	0.0827	Missing BUSCOs (M)

## Sheet: Table S2
Table S2. Genes of cytochrome p450 annotation. Screening condition at e-value < 1e-10 form BLASTP, identity > 40%.
Subject_id	Query_id	identity (%)	alignment_length (bp)	e_value	bit_score	Species	P450_name	P450_class_name	putative_CYP_name
GSVIVP00014648001	19900_t	100	35	3e-19	77	Vitis vinifera	P450_Vv162	E-class P450, group I	CYP53
genemark-Contig_2874-processed-gene-0.18-mRNA-1	14228_t	94.19	172	2e-113	342	Heterobasidion annosum 03012	P450_Ha0106	E-class P450, group I	Not determinied
genemark-Contig_2874-processed-gene-0.18-mRNA-1	14011_t	89.17	157	1e-98	303	Heterobasidion annosum 03012	P450_Ha0106	E-class P450, group I	Not determinied
St.AC.001.Scaffold001121_18	16877_t	84.13	126	4e-59	199	Solanum phureja	P450_Sph629		CYP61
fgenesh1_pg.8_	4672_t	83.6	311	1e-176	554	Pleurotus ostreatus PC9	P450_Po9072		Not determinied
augustus_masked-Contig_3160-processed-gene-0.1-mRNA-1	17720_t	79.1	67	1e-13	73.6	Heterobasidion annosum 03012	P450_Ha0006	E-class P450, group IV	Not determinied
augustus_masked-Contig_3160-processed-gene-0.1-mRNA-1	548_t	79.1	67	1e-13	73.6	Heterobasidion annosum 03012	P450_Ha0006	E-class P450, group IV	Not determinied
estExt_fgenesh3_pg.C_900031	15068_t	75.48	155	4e-64	233	Postia placenta	P450_Pp066	E-class P450, group I	CYP5139
estExt_fgenesh3_pg.C_900031	8980_t	75.48	155	4e-64	233	Postia placenta	P450_Pp066	E-class P450, group I	CYP5139
estExt_fgenesh3_pg.C_900031	7965_t	75.48	155	4e-64	233	Postia placenta	P450_Pp066	E-class P450, group I	CYP5139
Bradi1g37580.1	429_t	74.04	497	0	729	Brachypodium distachyon	P450_Bd047	E-class P450, CYP2D	CYP504
augustus_masked-Contig_4618-processed-gene-0.19-mRNA-1	10085_t	73.33	105	2e-31	116	Heterobasidion annosum 03012	P450_Ha0070	E-class P450, group I	Not determinied
augustus_masked-Contig_4618-processed-gene-0.19-mRNA-1	5700_t	73.33	105	2e-31	116	Heterobasidion annosum 03012	P450_Ha0070	E-class P450, group I	Not determinied
augustus_masked-Contig_962-processed-gene-0.9-mRNA-1	2346_t	72.73	55	6e-18	88.2	Heterobasidion annosum 03012	P450_Ha0003	Cytochrome P450	Not determinied
Bradi1g37580.1	3151_t	72.08	505	0	714	Brachypodium distachyon	P450_Bd047	E-class P450, CYP2D	CYP504
augustus_masked-Contig_4618-processed-gene-0.19-mRNA-1	18714_t	68.43	681	0	719	Heterobasidion annosum 03012	P450_Ha0070	E-class P450, group I	Not determinied
genemark-Contig_2874-processed-gene-0.18-mRNA-1	13768_t	67.22	180	5e-87	273	Heterobasidion annosum 03012	P450_Ha0106	E-class P450, group I	Not determinied
genemark-Contig_2874-processed-gene-0.18-mRNA-1	17611_t	67.22	180	5e-87	273	Heterobasidion annosum 03012	P450_Ha0106	E-class P450, group I	Not determinied
genemark-Contig_2874-processed-gene-0.18-mRNA-1	3534_t	67.22	180	5e-87	273	Heterobasidion annosum 03012	P450_Ha0106	E-class P450, group I	Not determinied
augustus_masked-Contig_4618-processed-gene-0.19-mRNA-1	10087_t	67.18	579	0	619	Heterobasidion annosum 03012	P450_Ha0070	E-class P450, group I	Not determinied
estExt_fgenesh3_pg.C_130101	10609_t	66.49	188	2e-76	266	Postia placenta	P450_Pp023	E-class P450, group IV	Not determinied
estExt_fgenesh3_pg.C_130101	6256_t	66.01	203	4e-87	286	Postia placenta	P450_Pp023	E-class P450, group IV	Not determinied
augustus_masked-scaffold47-processed-gene-2.24-mRNA-1	3538_t	65.89	299	3e-144	409	Cladonia metacorallifera	P450_108	E-class P450, group IV	Not determinied
augustus_masked-scaffold47-processed-gene-2.24-mRNA-1	17607_t	65.55	299	8e-143	405	Cladonia metacorallifera	P450_108	E-class P450, group IV	Not determinied
e_gw1.09.1873.1	10548_t	65.51	490	0	598	Heterobasidion annosum	P450_Ha082	E-class P450, group I	CYP53
estExt_GeneWisePlus.C_110630	17633_t	65.15	66	2e-16	84.7	Aspergillus niger ATCC 1015	P450_AnA023		CYP53
estExt_GeneWisePlus.C_110630	12247_t	65.15	66	2e-16	84.7	Aspergillus niger ATCC 1015	P450_AnA023		CYP53
CE21187_30285	10518_t	64.9	510	0	707		P450_Ba011		CYP61
C_scaffold_20000017	19464_t	63.54	96	5e-39	137	Phytophthora sojae	P450_Ps034		CYP5014
CC1G_07605	1432_t	63.1	496	0	652	Coprinus cinereus	P450_Cc065		CYP51
CC1G_07605	1445_t	63.1	496	0	652	Coprinus cinereus	P450_Cc065		CYP51
snap_masked-Contig_1523-processed-gene-0.1-mRNA-1	9814_t	62.68	276	9e-119	355	Heterobasidion annosum 03012	P450_Ha0001	B-class P450	Not determinied
CC1G_07605	11783_t	62.65	498	0	645	Coprinus cinereus	P450_Cc065		CYP51
C_scaffold_20000017	14621_t	61.46	96	8e-38	134	Phytophthora sojae	P450_Ps034		CYP5014
TC02317.1	4160_t	61.29	62	4e-11	63.5	Tribolium castaneum	P450_Tc027	E-class P450, group I	CYP5070
e_gw1.09.1873.1	15004_t	61	459	0	570	Heterobasidion annosum	P450_Ha082	E-class P450, group I	CYP53
GRMZM2G422581_P01	981_t	60.94	64	5e-22	92.8	Zea mays B73	P450_ZmB311	E-class P450, group I	Not determinied
e_gw1.09.1873.1	18292_t	60.76	497	0	610	Heterobasidion annosum	P450_Ha082	E-class P450, group I	CYP53
GSVIVP00014648001	11857_t	60.42	48	4e-12	63.5	Vitis vinifera	P450_Vv162	E-class P450, group I	CYP53
e_gw1.09.1873.1	15002_t	60.23	528	0	642	Heterobasidion annosum	P450_Ha082	E-class P450, group I	CYP53
augustus_masked-scaffold47-processed-gene-2.24-mRNA-1	13764_t	60.2	299	3e-125	360	Cladonia metacorallifera	P450_108	E-class P450, group IV	Not determinied
CLME202122.M	8354_t	60.2	593	0	727	Cladonia metacorallifera	P450_027		CYP578
e_gw1.09.1873.1	18290_t	59.85	528	0	643	Heterobasidion annosum	P450_Ha082	E-class P450, group I	CYP53
estExt_fgenesh1_pg.C_10616	1205_t	59.55	89	4e-28	108	Serpula lacrymans S7.3	P450_Sl7005		CYP512
fgenesh1_pg.8_	15084_t	59.12	296	2e-105	356	Pleurotus ostreatus PC9	P450_Po9072		Not determinied
fgenesh2_pg.scaffold_124000030	10558_t	59.09	66	6e-14	68.9	Branchiostoma floridae	P450_Bf122	E-class P450, group IV	CYP51
augustus_masked-Contig_1447-processed-gene-0.10-mRNA-1	2725_t	58.43	979	0	1113	Heterobasidion annosum 03012	P450_Ha0026	E-class P450, group I	Not determinied
augustus_masked-Contig_962-processed-gene-0.9-mRNA-1	18852_t	58.33	48	2e-11	67.4	Heterobasidion annosum 03012	P450_Ha0003	Cytochrome P450	Not determinied
augustus_masked-Contig_962-processed-gene-0.9-mRNA-1	11100_t	58.33	48	2e-11	67.8	Heterobasidion annosum 03012	P450_Ha0003	Cytochrome P450	Not determinied
estExt_fgenesh2_pg.C_10473	8162_t	58.22	1642	0	1831	Schizophyllum commune H4-8	P450_Sc006	E-class P450, group I	CYP5150
e_gw1.09.1873.1	4086_t	56.62	544	0	623	Heterobasidion annosum	P450_Ha082	E-class P450, group I	CYP53
e_gw1.09.1873.1	13400_t	56.43	544	0	619	Heterobasidion annosum	P450_Ha082	E-class P450, group I	CYP53
HCB04253.1	12450_t	54.55	132	1e-32	136	Histoplasma capsulatum	P450_Hc026	E-class P450, group I	Not determinied
TC02317.1	1659_t	54.43	79	1e-11	65.1	Tribolium castaneum	P450_Tc027	E-class P450, group I	CYP5070
TC02317.1	13741_t	54.43	79	8e-12	65.5	Tribolium castaneum	P450_Tc027	E-class P450, group I	CYP5070
e_gw1.12.98.1	47_t	53.72	497	4e-180	530	Agaricus bisporus	P450_Abi086	E-class P450, group I	CYP5032
e_gw1.12.98.1	5816_t	53.58	489	0	533	Agaricus bisporus	P450_Abi086	E-class P450, group I	CYP5032
e_gww2.18.1.1	12313_t	53.25	1031	0	1068	Phanerochaete chrysosporium	P450_Pc135	E-class P450, group I	Not determinied
e_gww2.18.1.1	4905_t	53.25	1031	0	1069	Phanerochaete chrysosporium	P450_Pc135	E-class P450, group I	Not determinied
estExt_fgenesh1_kg.C_40352	1068_t	52.78	521	0	575	Serpula lacrymans S7.3	P450_Sl7041	P450, CYP52	CYP63
estExt_fgenesh1_kg.C_40352	16488_t	52.78	521	0	575	Serpula lacrymans S7.3	P450_Sl7041	P450, CYP52	CYP63
St.AC.001.Scaffold000313_2	1802_t	52.31	65	4e-14	70.1	Solanum phureja	P450_Sph606	E-class P450, group I	Not determinied
augustus_masked-Contig_3160-processed-gene-0.1-mRNA-1	15482_t	52.14	537	1e-171	553	Heterobasidion annosum 03012	P450_Ha0006	E-class P450, group IV	Not determinied
augustus_masked-Contig_3160-processed-gene-0.1-mRNA-1	13030_t	52.14	537	2e-171	553	Heterobasidion annosum 03012	P450_Ha0006	E-class P450, group IV	Not determinied
PTRG_10301	10344_t	52.13	94	1e-23	110	Pyrenophora tritici-repentis	P450_Ptr083		CYP577
St.AC.001.Scaffold000696_7	17629_t	51.85	81	4e-21	97.4	Solanum phureja	P450_Sph509		CYP5070
fgenesh2_pg.C_scaffold_6000095	8519_t	51.61	62	2e-12	69.7	Selaginella moellendorffii	P450_Smo184	E-class P450, group I	CYP505
fgenesh2_pg.C_scaffold_6000095	17498_t	51.61	62	2e-12	70.1	Selaginella moellendorffii	P450_Smo184	E-class P450, group I	CYP505
estExt_fgenesh1_pm.C_140187	8565_t	51.59	126	3e-35	140	Bjerkandera adusta	P450_Ba080		CYP5136
estExt_fgenesh1_pg.C_20253	13640_t	51.52	132	8e-38	145	Phytophthora capsici	P450_Pc031		CYP5014
estExt_fgenesh1_pg.C_20253	18671_t	51.52	132	1e-37	144	Phytophthora capsici	P450_Pc031		CYP5014
estExt_fgenesh1_kg.C_180161	14372_t	51.28	470	1e-166	481	Serpula lacrymans S7.3	P450_Sl7140	E-class P450, group I	CYP512
augustus_masked-Contig_962-processed-gene-0.9-mRNA-1	8201_t	51.27	589	0	595	Heterobasidion annosum 03012	P450_Ha0003	Cytochrome P450	Not determinied
St.AC.001.Scaffold000696_7	12243_t	51	100	4e-21	97.4	Solanum phureja	P450_Sph509		CYP5070
e_gw1.10.95.1	17340_t	50.8	437	3e-159	474	Pleurotus ostreatus PC9	P450_Po9048	E-class P450, group I	CYP5037
CE149827_15745	12296_t	50.05	1067	0	1062		P450_Ba029		CYP505
augustus_masked-scaffold23-processed-gene-9.15-mRNA-1	8125_t	50	86	1e-15	81.6	Cladonia metacorallifera	P450_215	E-class P450, group I	Not determinied
e_gw1.10.95.1	16119_t	50	444	6e-159	473	Pleurotus ostreatus PC9	P450_Po9048	E-class P450, group I	CYP5037
estExt_fgenesh1_kg.C_40352	11505_t	50	592	0	568	Serpula lacrymans S7.3	P450_Sl7041	P450, CYP52	CYP63
estExt_fgenesh1_kg.C_10049	17054_t	49.91	535	0	540	Serpula lacrymans S7.3	P450_Sl7001		CYP63
fgenesh1_pg.C_scaffold_9000455	6561_t	49.73	364	1e-103	336	Phanerochaete chrysosporium	P450_Pc036	E-class P450, group I	CYP5136
estExt_fgenesh3_pg.C_530070	17142_t	49.55	331	3e-102	323	Postia placenta	P450_Pp097	E-class P450, group I	CYP5154
augustus_masked-scaffold23-processed-gene-9.15-mRNA-1	3441_t	49.23	65	4e-14	75.9	Cladonia metacorallifera	P450_215	E-class P450, group I	Not determinied
augustus_masked-scaffold23-processed-gene-9.15-mRNA-1	18891_t	49.23	65	3e-14	75.9	Cladonia metacorallifera	P450_215	E-class P450, group I	Not determinied
augustus_masked-scaffold23-processed-gene-9.15-mRNA-1	6623_t	49.23	65	4e-14	75.9	Cladonia metacorallifera	P450_215	E-class P450, group I	Not determinied
augustus_masked-Contig_7-processed-gene-0.4-mRNA-1	14371_t	49.14	466	3e-170	489	Heterobasidion annosum 03012	P450_Ha0113	E-class P450, group I	Not determinied
augustus_masked-Contig_7-processed-gene-0.4-mRNA-1	1849_t	49.14	466	3e-170	489	Heterobasidion annosum 03012	P450_Ha0113	E-class P450, group I	Not determinied
LOC_Os09g26970.1	2021_t	49.11	169	7e-31	128	Oryza sativa (japonica cultivar-group)	P450_Osj338	P450, CYP52	CYP5146
fgenesh1_pg.C_scaffold_9000455	16215_t	49.03	361	2e-102	332	Phanerochaete chrysosporium	P450_Pc036	E-class P450, group I	CYP5136
AFL2G_07275	800_t	48.88	534	4e-148	451	Aspergillus flavus	P450_Afl090		Not determinied
AFL2G_07275	5255_t	48.88	534	7e-149	452	Aspergillus flavus	P450_Afl090		Not determinied
estExt_fgenesh1_kg.C_180161	1847_t	48.61	467	7e-161	466	Serpula lacrymans S7.3	P450_Sl7140	E-class P450, group I	CYP512
fgenesh1_pm.C_scaffold_12000010	9601_t	48.5	468	1e-163	475	Pleurotus ostreatus	P450_Po134	Pisatin demethylase-like	CYP5037
fgenesh1_pm.C_scaffold_12000010	2004_t	48.5	468	4e-163	474	Pleurotus ostreatus	P450_Po134	Pisatin demethylase-like	CYP5037
Pa_3_950	1013_t	48.48	66	2e-12	70.5	Podospora anserina	P450_Pa028		CYP570
estExt_fgenesh1_kg.C_180161	14373_t	48.39	467	2e-160	465	Serpula lacrymans S7.3	P450_Sl7140	E-class P450, group I	CYP512
LOC_Os04g52690.3_940	2957_t	48.25	228	5e-52	199	Oryza sativa	P450_Os184	E-class P450, CYP IA	Not determinied
CE149827_15745	4922_t	47.77	1078	0	1012		P450_Ba029		CYP505
Gm0198x00032	13217_t	47.73	88	1e-23	100	Glycine max	P450_Gmx376	E-class P450, group IV	Not determinied
augustus_masked-Contig_7-processed-gene-0.4-mRNA-1	4653_t	47.7	501	8e-160	465	Heterobasidion annosum 03012	P450_Ha0113	E-class P450, group I	Not determinied
augustus_masked-Contig_4397-processed-gene-0.1-mRNA-1	1713_t	47.52	101	2e-17	88.2	Heterobasidion annosum 03012	P450_Ha0007		Not determinied
augustus_masked-Contig_4397-processed-gene-0.1-mRNA-1	14235_t	47.52	101	2e-17	88.2	Heterobasidion annosum 03012	P450_Ha0007		Not determinied
CHG08337.1	2685_t	47.47	474	5e-118	372	Chaetomium globosum CBS 148.51	P450_Cgo013	E-class P450, group I	CYP528
genemark-Contig_2874-processed-gene-0.18-mRNA-1	13959_t	47.47	99	1e-16	79	Heterobasidion annosum 03012	P450_Ha0106	E-class P450, group I	Not determinied
e_gw1.10.95.1	9413_t	47.18	479	4e-143	421	Pleurotus ostreatus PC9	P450_Po9048	E-class P450, group I	CYP5037
augustus_masked-Contig_7-processed-gene-0.4-mRNA-1	12224_t	47.14	454	2e-138	407	Heterobasidion annosum 03012	P450_Ha0113	E-class P450, group I	Not determinied
e_gw1.10.95.1	9582_t	46.99	249	3e-70	233	Pleurotus ostreatus PC9	P450_Po9048	E-class P450, group I	CYP5037
AFL2G_01904	8100_t	46.98	381	7e-109	368	Aspergillus flavus	P450_Afl022	E-class P450, group I	CYP645
CE1041_57395	12320_t	46.97	1154	0	976	Bjerkandera adusta	P450_Ba001	E-class P450, group I	Not determinied
CHG08337.1	2283_t	46.89	482	8e-107	357	Chaetomium globosum CBS 148.51	P450_Cgo013	E-class P450, group I	CYP528
estExt_Genewise1.C_240029	15856_t	46.88	448	1e-138	407	Serpula lacrymans S7.3	P450_Sl7151	E-class P450, group I	CYP5141
CC1G_02244	12603_t	46.85	619	0	533	Coprinus cinereus	P450_Cc022	P450, CYP52	CYP63
CC1G_06073	11877_t	46.74	92	1e-14	71.2	Coprinus cinereus	P450_Cc051		CYP5144
GSVIVT01019734001_1462	15845_t	46.62	903	0	723	Vitis vinifera	P450_Vv693	E-class P450, group I	Not determinied
augustus_masked-scaffold23-processed-gene-9.15-mRNA-1	14506_t	46.58	73	5e-12	69.3	Cladonia metacorallifera	P450_215	E-class P450, group I	Not determinied
augustus_masked-scaffold23-processed-gene-9.15-mRNA-1	16549_t	46.58	73	4e-12	69.7	Cladonia metacorallifera	P450_215	E-class P450, group I	Not determinied
GSVIVT01019734001_1462	15188_t	46.51	903	0	731	Vitis vinifera	P450_Vv693	E-class P450, group I	Not determinied
estExt_fgenesh2_pg.C_100187	19418_t	46.35	1068	0	872	Serpula lacrymans	P450_Sl123		CYP61
e_gw1.1.1623.1	17739_t	46.34	533	1e-164	479	Pleurotus ostreatus	P450_Po005	E-class P450, CYP2D	CYP5139
e_gw1.1.1623.1	16294_t	46.34	533	1e-164	479	Pleurotus ostreatus	P450_Po005	E-class P450, CYP2D	CYP5139
e_gw1.1.1623.1	6505_t	46.34	533	1e-164	479	Pleurotus ostreatus	P450_Po005	E-class P450, CYP2D	CYP5139
estExt_fgenesh1_pg.C_10483	14049_t	46.15	117	1e-13	77	Sporobolomyces roseus	P450_Sr006	E-class P450, group IV	Not determinied
estExt_fgenesh2_pg.C_100187	14665_t	46.07	1068	0	868	Serpula lacrymans	P450_Sl123		CYP61
LOC_Os04g52690.3_940	14282_t	46.03	302	8e-63	226	Oryza sativa	P450_Os184	E-class P450, CYP IA	Not determinied
g10128.t1	19054_t	45.71	70	1e-12	71.6	Magnaporthe grisea W97-11	P450_MgW97-11064	E-class P450, group I	Not determinied
e_gw1.10.95.1	8713_t	45.61	456	2e-154	447	Pleurotus ostreatus PC9	P450_Po9048	E-class P450, group I	CYP5037
Gm0198x00032	12491_t	45.59	136	8e-33	135	Glycine max	P450_Gmx376	E-class P450, group IV	Not determinied
e_gw1.1.1623.1	17533_t	45.52	558	4e-147	434	Pleurotus ostreatus	P450_Po005	E-class P450, CYP2D	CYP5139
augustus_masked-Contig_962-processed-gene-0.9-mRNA-1	18995_t	45.45	66	6e-11	67	Heterobasidion annosum 03012	P450_Ha0003	Cytochrome P450	Not determinied
augustus_masked-Contig_962-processed-gene-0.9-mRNA-1	1353_t	45.45	66	6e-11	67	Heterobasidion annosum 03012	P450_Ha0003	Cytochrome P450	Not determinied
e_gw1.1.1623.1	2225_t	45.42	480	7e-134	397	Pleurotus ostreatus	P450_Po005	E-class P450, CYP2D	CYP5139
estExt_fgenesh3_pg.C_150043	14984_t	45.39	271	6e-74	244	Postia placenta	P450_Pp120		CYP5037
estExt_fgenesh3_pg.C_150043	18271_t	45.39	271	6e-74	244	Postia placenta	P450_Pp120		CYP5037
augustus_masked-Contig_7-processed-gene-0.4-mRNA-1	13267_t	45.38	498	2e-150	456	Heterobasidion annosum 03012	P450_Ha0113	E-class P450, group I	Not determinied
augustus_masked-Contig_2272-processed-gene-0.32-mRNA-1	10004_t	45.32	587	2e-173	529	Heterobasidion annosum 03012	P450_Ha0074	E-class P450, group I	Not determinied
e_gw1.10.95.1	11434_t	45.18	456	2e-153	445	Pleurotus ostreatus PC9	P450_Po9048	E-class P450, group I	CYP5037
estExt_fgenesh1_kg.C_180161	12223_t	45.1	490	4e-158	459	Serpula lacrymans S7.3	P450_Sl7140	E-class P450, group I	CYP512
e_gw1.1.1623.1	7222_t	45.09	479	3e-128	383	Pleurotus ostreatus	P450_Po005	E-class P450, CYP2D	CYP5139
Gm0199x00007	13624_t	45.05	111	6e-27	102	Glycine max	P450_Gmx379	Pisatin demethylase-like	CYP620
genemark-Contig_2874-processed-gene-0.18-mRNA-1	1835_t	45	120	9e-24	96.3	Heterobasidion annosum 03012	P450_Ha0106	E-class P450, group I	Not determinied
genemark-Contig_2874-processed-gene-0.18-mRNA-1	14386_t	45	120	2e-20	97.4	Heterobasidion annosum 03012	P450_Ha0106	E-class P450, group I	Not determinied
augustus_masked-scaffold23-processed-gene-9.15-mRNA-1	8478_t	44.93	69	4e-12	68.6	Cladonia metacorallifera	P450_215	E-class P450, group I	Not determinied
augustus_masked-scaffold23-processed-gene-9.15-mRNA-1	17535_t	44.93	69	5e-12	68.6	Cladonia metacorallifera	P450_215	E-class P450, group I	Not determinied
estExt_fgenesh1_kg.C_180161	4652_t	44.81	491	1e-155	453	Serpula lacrymans S7.3	P450_Sl7140	E-class P450, group I	CYP512
estExt_fgenesh3_pg.C_2820008	7035_t	44.79	192	2e-28	118	Postia placenta	P450_Pp291	E-class P450, group IV	Not determinied
CC1G_15390	13109_t	44.78	469	6e-142	425	Coprinus cinereus	P450_Cc134	E-class P450, group I	CYP5037
e_gw1.1.1623.1	8480_t	44.78	498	8e-127	380	Pleurotus ostreatus	P450_Po005	E-class P450, CYP2D	CYP5139
maker-Contig_1344-snap-gene-0.81-mRNA-1	6699_t	44.64	233	9e-46	167	Heterobasidion annosum 03012	P450_Ha0085	E-class P450, group I	Not determinied
maker-Contig_1344-snap-gene-0.81-mRNA-1	16129_t	44.64	233	2e-45	166	Heterobasidion annosum 03012	P450_Ha0085	E-class P450, group I	Not determinied
EEA24033.1	7331_t	44.62	130	5e-23	100	Penicillium marneffei	P450_Pm051	E-class P450, group I	CYP504
C1Q_03421	1860_t	44.61	204	4e-42	143	Saccharomyces cerevisiae JAY291	P450_ScJ2004	E-class P450, group I	Not determinied
estExt_fgenesh3_pg.C_150043	4391_t	44.57	276	8e-76	248	Postia placenta	P450_Pp120		CYP5037
maker-Contig_1344-snap-gene-0.81-mRNA-1	16127_t	44.49	236	9e-43	158	Heterobasidion annosum 03012	P450_Ha0085	E-class P450, group I	Not determinied
e_gw1.10.61.1	17215_t	44.44	216	6e-53	179	Pleurotus ostreatus	P450_Po087	E-class P450, group I	CYP5144
estExt_fgenesh4_pg.C_LG_I0625	10403_t	44.44	72	4e-12	67.4	Populus trichocarpa	P450_Pt457	E-class P450, group I	Not determinied
CC1G_15390	7743_t	44.42	457	7e-138	411	Coprinus cinereus	P450_Cc134	E-class P450, group I	CYP5037
CE149827_15745	17674_t	44.35	1080	0	899		P450_Ba029		CYP505
AFL2G_00556	10031_t	44.32	88	9e-13	70.9	Aspergillus flavus	P450_Afl011	E-class P450, group I	CYP65
AFL2G_00556	15237_t	44.32	88	9e-13	70.9	Aspergillus flavus	P450_Afl011	E-class P450, group I	CYP65
estExt_fgenesh1_kg.C_340007	19197_t	44.3	526	1e-148	437	Serpula lacrymans S7.3	P450_Sl7157		Not determinied
estExt_fgenesh1_kg.C_340007	12471_t	44.3	526	1e-148	437	Serpula lacrymans S7.3	P450_Sl7157		Not determinied
estExt_fgenesh3_pg.C_150043	7127_t	44.2	276	2e-75	248	Postia placenta	P450_Pp120		CYP5037
augustus_masked-Contig_7-processed-gene-0.4-mRNA-1	1846_t	44.09	499	2e-145	427	Heterobasidion annosum 03012	P450_Ha0113	E-class P450, group I	Not determinied
augustus_masked-Contig_7-processed-gene-0.4-mRNA-1	14374_t	44.09	499	3e-145	426	Heterobasidion annosum 03012	P450_Ha0113	E-class P450, group I	Not determinied
Pa_7_5740	3425_t	44.03	134	1e-21	98.2	Podospora anserina	P450_Pa074	E-class P450, group IV	Not determinied
estExt_fgenesh3_pg.C_900031	15071_t	44	125	1e-25	109	Postia placenta	P450_Pp066	E-class P450, group I	CYP5139
estExt_fgenesh3_pg.C_900031	8983_t	44	125	1e-25	109	Postia placenta	P450_Pp066	E-class P450, group I	CYP5139
Pa_3_950	7447_t	43.96	91	3e-14	76.6	Podospora anserina	P450_Pa028		CYP570
Hetan1.e_gw1.5.156.1	14855_t	43.94	487	2e-142	421		P450_Ha058	E-class P450, group I	CYP5037
Hetan1.e_gw1.5.156.1	300_t	43.94	487	2e-142	421		P450_Ha058	E-class P450, group I	CYP5037
maker-Contig_1344-snap-gene-0.81-mRNA-1	6701_t	43.93	239	9e-43	159	Heterobasidion annosum 03012	P450_Ha0085	E-class P450, group I	Not determinied
EEA24033.1	13301_t	43.9	123	6e-21	94	Penicillium marneffei	P450_Pm051	E-class P450, group I	CYP504
EEA24033.1	7398_t	43.9	123	5e-21	94	Penicillium marneffei	P450_Pm051	E-class P450, group I	CYP504
estExt_fgenesh3_pg.C_150043	7795_t	43.87	269	6e-65	221	Postia placenta	P450_Pp120		CYP5037
augustus_masked-Contig_7-processed-gene-0.4-mRNA-1	7369_t	43.85	504	1e-146	446	Heterobasidion annosum 03012	P450_Ha0113	E-class P450, group I	Not determinied
Pa_3_950	14316_t	43.81	105	4e-16	84.7	Podospora anserina	P450_Pa028		CYP570
estExt_Genewise1.C_240029	15199_t	43.8	516	1e-145	429	Serpula lacrymans S7.3	P450_Sl7151	E-class P450, group I	CYP5141
estExt_fgenesh3_pg.C_150043	7126_t	43.73	279	8e-77	252	Postia placenta	P450_Pp120		CYP5037
C1Q_03421	14355_t	43.61	227	2e-44	149	Saccharomyces cerevisiae JAY291	P450_ScJ2004	E-class P450, group I	Not determinied
estExt_fgenesh1_kg.C_10049	10096_t	43.55	581	2e-143	427	Serpula lacrymans S7.3	P450_Sl7001		CYP63
Pa_3_950	17383_t	43.48	69	4e-11	67	Podospora anserina	P450_Pa028		CYP570
genemark-Contig_860-processed-gene-0.2-mRNA-1	7218_t	43.43	251	1e-45	170	Heterobasidion annosum 03012	P450_Ha0092	E-class P450, group I	Not determinied
e_gw1.98.51.1	10532_t	43.4	553	6e-143	449		P450_Ds169	E-class P450, group I	CYP5151
HCB04253.1	19181_t	43.36	113	3e-15	79.7	Histoplasma capsulatum	P450_Hc026	E-class P450, group I	Not determinied
AB03251.1	17249_t	43.27	171	2e-47	159	Alternaria brassicicola	P450_Ab022	E-class P450, group I	Not determinied
HCB03452.1	6983_t	43.25	971	0	756	Histoplasma capsulatum	P450_Hc024	E-class P450, CYP2D	CYP59
27676.m000018	124_t	43.21	81	9e-14	70.5	Ricinus communis	P450_Rc002		CYP687
27676.m000018	5901_t	43.21	81	9e-14	70.5	Ricinus communis	P450_Rc002		CYP687
estExt_fgenesh1_kg.C_70838	6657_t	43.15	540	2e-153	449	Serpula lacrymans S7.3	P450_Sl7077	E-class P450, group I	CYP5136
LOC_Os04g52690.3_940	18380_t	43.1	174	5e-34	133	Oryza sativa	P450_Os184	E-class P450, CYP IA	Not determinied
LOC_Os04g52690.3_940	3055_t	43.1	174	5e-34	133	Oryza sativa	P450_Os184	E-class P450, CYP IA	Not determinied
LOC_Os04g52690.3_940	18437_t	43.1	174	5e-34	133	Oryza sativa	P450_Os184	E-class P450, CYP IA	Not determinied
genemark-Contig_860-processed-gene-0.2-mRNA-1	2222_t	43.03	251	4e-50	183	Heterobasidion annosum 03012	P450_Ha0092	E-class P450, group I	Not determinied
augustus_masked-Contig_1080-processed-gene-0.15-mRNA-1	15263_t	42.95	589	2e-161	473	Heterobasidion annosum 03012	P450_Ha0041	P450, CYP52	Not determinied
estExt_fgenesh1_kg.C_340007	19192_t	42.91	501	1e-136	406	Serpula lacrymans S7.3	P450_Sl7157		Not determinied
estExt_fgenesh1_kg.C_340007	12461_t	42.91	501	4e-136	405	Serpula lacrymans S7.3	P450_Sl7157		Not determinied
FGSG_08005.3	18757_t	42.86	168	3e-36	137	Fusarium graminearum	P450_Fg063	P450, CYP52	CYP539
FGSG_08005.3	11900_t	42.86	168	3e-35	137	Fusarium graminearum	P450_Fg063	P450, CYP52	CYP539
Pa_3_950	15451_t	42.86	105	6e-17	79.7	Podospora anserina	P450_Pa028		CYP570
Pa_3_950	329_t	42.86	105	1e-16	82	Podospora anserina	P450_Pa028		CYP570
Pa_3_950	9409_t	42.86	105	2e-15	82	Podospora anserina	P450_Pa028		CYP570
estExt_fgenesh1_kg.C_90090	18787_t	42.77	477	3e-135	401	Serpula lacrymans S7.3	P450_Sl7099	E-class P450, group I	CYP5144
estExt_fgenesh1_pg.C_240004	11504_t	42.74	482	2e-122	385	Serpula lacrymans S7.3	P450_Sl7150	E-class P450, group I	CYP5141
estExt_fgenesh1_pg.C_240004	12602_t	42.74	482	2e-122	385	Serpula lacrymans S7.3	P450_Sl7150	E-class P450, group I	CYP5141
estExt_fgenesh1_kg.C_90090	5981_t	42.73	447	2e-125	381	Serpula lacrymans S7.3	P450_Sl7099	E-class P450, group I	CYP5144
Pa_3_950	18220_t	42.72	103	3e-15	79.3	Podospora anserina	P450_Pa028		CYP570
augustus_masked-Contig_2272-processed-gene-0.32-mRNA-1	9494_t	42.71	199	7e-35	144	Heterobasidion annosum 03012	P450_Ha0074	E-class P450, group I	Not determinied
AB08488.1	3615_t	42.68	403	6e-96	320	Alternaria brassicicola	P450_Ab041	E-class P450, group I	Not determinied
AB08488.1	19114_t	42.68	403	3e-100	323	Alternaria brassicicola	P450_Ab041	E-class P450, group I	Not determinied
augustus_masked-scaffold23-processed-gene-9.15-mRNA-1	12747_t	42.67	75	1e-11	67	Cladonia metacorallifera	P450_215	E-class P450, group I	Not determinied
estExt_fgenesh3_pg.C_150043	7585_t	42.62	244	8e-63	212	Postia placenta	P450_Pp120		CYP5037
CE44766_32799	819_t	42.56	578	3e-149	441	Bjerkandera adusta	P450_Ba072		CYP5143
CC1G_06525	16068_t	42.54	496	5e-127	379	Coprinus cinereus	P450_Cc060	E-class P450, group I	CYP5144
e_gw1.73.9.1	6214_t	42.54	456	7e-131	390	Postia placenta	P450_Pp107		CYP5037
e_gw1.2.1288.1	16118_t	42.5	480	3e-130	387	Pleurotus ostreatus PC9	P450_Po9053	E-class P450, group I	CYP5037
CC1G_11027	14370_t	42.45	212	7e-50	169	Coprinus cinereus	P450_Cc103	P450, CYP52	CYP5037
e_gw1.3.2200.1	18580_t	42.44	476	2e-130	392	Pleurotus ostreatus PC9	P450_Po9003	E-class P450, group I	CYP5144
e_gw1.73.9.1	6188_t	42.32	456	7e-130	387	Postia placenta	P450_Pp107		CYP5037
Pa_3_950	9451_t	42.31	104	2e-15	78.6	Podospora anserina	P450_Pa028		CYP570
LOC_Os09g26970.1	13615_t	42.29	201	3e-43	155	Oryza sativa (japonica cultivar-group)	P450_Osj338	P450, CYP52	CYP5146
estExt_fgenesh1_kg.C_70838	15975_t	42.26	433	9e-121	362	Serpula lacrymans S7.3	P450_Sl7077	E-class P450, group I	CYP5136
AB02265.1	8309_t	42.25	613	3e-136	440	Alternaria brassicicola	P450_Ab036	P450, CYP52	Not determinied
estExt_fgenesh1_kg.C_180161	12187_t	42.25	471	3e-140	414	Serpula lacrymans S7.3	P450_Sl7140	E-class P450, group I	CYP512
estExt_fgenesh3_pg.C_150043	18504_t	42.25	284	1e-69	233	Postia placenta	P450_Pp120		CYP5037
estExt_fgenesh1_kg.C_70838	14598_t	42.22	540	3e-143	423	Serpula lacrymans S7.3	P450_Sl7077	E-class P450, group I	CYP5136
estExt_Genewise1.C_140301	13653_t	42.19	1005	0	711	Pleurotus ostreatus PC9	P450_Po9046	E-class P450, group I	Not determinied
g10249.t1	6858_t	42.15	503	4e-96	338	Magnaporthe oryzae PR72	P450_MoPR72038	E-class P450, group I	Not determinied
CC1G_06525	3935_t	42.13	489	5e-134	398	Coprinus cinereus	P450_Cc060	E-class P450, group I	CYP5144
augustus_masked-Contig_7-processed-gene-0.4-mRNA-1	7765_t	42.12	444	8e-120	358	Heterobasidion annosum 03012	P450_Ha0113	E-class P450, group I	Not determinied
Gm0198x00032	17891_t	42.11	95	9e-18	83.2	Glycine max	P450_Gmx376	E-class P450, group IV	Not determinied
estExt_fgenesh1_kg.C_70838	11981_t	42.04	452	2e-124	372	Serpula lacrymans S7.3	P450_Sl7077	E-class P450, group I	CYP5136
C09HBa0226D21.1-gene_23	871_t	42.03	295	2e-69	231	Lycopersicon esculentum	P450_Les061	E-class P450, CYP2A	CYP530
C09HBa0226D21.1-gene_23	5187_t	42.03	295	1e-69	231	Lycopersicon esculentum	P450_Les061	E-class P450, CYP2A	CYP530
fgenesh1_pg.8_	12775_t	42.01	269	8e-56	213	Pleurotus ostreatus PC9	P450_Po9072		Not determinied
fgenesh1_pg.8_	5092_t	42.01	269	1e-58	214	Pleurotus ostreatus PC9	P450_Po9072		Not determinied
LOC_Os09g26970.1	11381_t	41.99	362	4e-72	263	Oryza sativa (japonica cultivar-group)	P450_Osj338	P450, CYP52	CYP5146
AFL2G_07229	3232_t	41.98	212	2e-36	146	Aspergillus flavus	P450_Afl088		CYP58
estExt_fgenesh1_kg.C_90090	5437_t	41.97	436	3e-110	351	Serpula lacrymans S7.3	P450_Sl7099	E-class P450, group I	CYP5144
CC1G_10321	9646_t	41.95	174	2e-43	144	Coprinus cinereus	P450_Cc089	Pisatin demethylase-like	CYP5144
CC1G_06525	4749_t	41.94	496	5e-127	379	Coprinus cinereus	P450_Cc060	E-class P450, group I	CYP5144
SNOG_08385	2892_t	41.94	93	5e-21	87.4	Stagonospora nodorum	P450_Sn083	P450, CYP52	CYP584
AO090701000601	10927_t	41.92	520	1e-116	372	Aspergillus oryzae	P450_Ao161	Cytochrome P450	CYP5113
e_gw1.14.14.1	16035_t	41.91	408	1e-101	310	Dichomitus squalens	P450_Ds065	E-class P450, group I	CYP5144
Pa_3_950	12024_t	41.9	105	7e-14	73.6	Podospora anserina	P450_Pa028		CYP570
estExt_fgenesh1_pg.C_240004	11506_t	41.89	518	2e-130	407	Serpula lacrymans S7.3	P450_Sl7150	E-class P450, group I	CYP5141
CAP98857.1	17568_t	41.87	406	8e-104	321	Penicillium chrysogenum	P450_PCR094	E-class P450, group I	CYP620
EEA23218.1	15323_t	41.86	817	0	580	Penicillium marneffei	P450_Pm070	E-class P450, group I	CYP537
fgenesh1_pg.C_scaffold_5000223	18140_t	41.85	313	8e-65	232	Phanerochaete chrysosporium	P450_Pc043		CYP5147
estExt_fgenesh1_pg.C_240004	12604_t	41.78	505	1e-122	387	Serpula lacrymans S7.3	P450_Sl7150	E-class P450, group I	CYP5141
fgenesh3_pg.18__87	14482_t	41.75	594	1e-137	428	Postia placenta	P450_Pp102	E-class P450, group IV	CYP5136
fgenesh3_pg.18__87	1495_t	41.75	594	1e-137	428	Postia placenta	P450_Pp102	E-class P450, group IV	CYP5136
Pa_3_950	613_t	41.75	103	2e-13	74.3	Podospora anserina	P450_Pa028		CYP570
augustus_masked-Contig_4618-processed-gene-0.19-mRNA-1	18114_t	41.74	702	2e-128	417	Heterobasidion annosum 03012	P450_Ha0070	E-class P450, group I	Not determinied
estExt_fgenesh1_kg.C_10049	18704_t	41.71	597	4e-145	432	Serpula lacrymans S7.3	P450_Sl7001		CYP63
CPSG_08542	9072_t	41.67	216	2e-46	168	Coccidioides posadasii Silveira	P450_CpS039	E-class P450, group I	CYP53
e_gw1.14.14.1	14241_t	41.63	430	4e-103	334	Dichomitus squalens	P450_Ds065	E-class P450, group I	CYP5144
estExt_fgenesh1_kg.C_180161	4631_t	41.61	471	8e-140	412	Serpula lacrymans S7.3	P450_Sl7140	E-class P450, group I	CYP512
LOC_Os09g26970.1	18445_t	41.61	137	6e-22	102	Oryza sativa (japonica cultivar-group)	P450_Osj338	P450, CYP52	CYP5146
snap_masked-Contig_1523-processed-gene-0.1-mRNA-1	9414_t	41.57	267	9e-44	159	Heterobasidion annosum 03012	P450_Ha0001	B-class P450	Not determinied
estExt_fgenesh1_pm.C_140187	10992_t	41.56	527	1e-147	461	Bjerkandera adusta	P450_Ba080		CYP5136
estExt_Genewise1.C_140301	3514_t	41.55	1006	0	702	Pleurotus ostreatus PC9	P450_Po9046	E-class P450, group I	Not determinied
e_gw1.14.14.1	10844_t	41.54	402	2e-107	328	Dichomitus squalens	P450_Ds065	E-class P450, group I	CYP5144
estExt_fgenesh3_pg.C_150043	5392_t	41.54	260	4e-66	222	Postia placenta	P450_Pp120		CYP5037
CC1G_05214	3878_t	41.53	484	3e-120	362	Coprinus cinereus	P450_Cc040		CYP5144
CE44766_32799	5235_t	41.52	578	1e-138	413	Bjerkandera adusta	P450_Ba072		CYP5143
e_gw1.14.14.1	10855_t	41.51	477	6e-127	379	Dichomitus squalens	P450_Ds065	E-class P450, group I	CYP5144
LOC_Os04g52690.3_940	10551_t	41.49	241	7e-45	174	Oryza sativa	P450_Os184	E-class P450, CYP IA	Not determinied
Pa_3_950	16522_t	41.35	104	3e-13	72.4	Podospora anserina	P450_Pa028		CYP570
CC1G_05214	472_t	41.32	484	1e-119	361	Coprinus cinereus	P450_Cc040		CYP5144
genemark-Contig_2874-processed-gene-0.18-mRNA-1	7066_t	41.32	121	2e-19	95.5	Heterobasidion annosum 03012	P450_Ha0106	E-class P450, group I	Not determinied
estExt_fgenesh1_kg.C_90090	17896_t	41.31	443	1e-112	357	Serpula lacrymans S7.3	P450_Sl7099	E-class P450, group I	CYP5144
estExt_fgenesh1_kg.C_90090	11736_t	41.31	443	2e-112	357	Serpula lacrymans S7.3	P450_Sl7099	E-class P450, group I	CYP5144
St.AC.001.Scaffold002811_3	4686_t	41.3	92	6e-17	78.6	Solanum phureja	P450_Sph306		CYP630
augustus_masked-Contig_7-processed-gene-0.4-mRNA-1	13087_t	41.28	453	3e-118	355	Heterobasidion annosum 03012	P450_Ha0113	E-class P450, group I	Not determinied
estExt_fgenesh1_pm.C_140187	10989_t	41.24	548	1e-146	432	Bjerkandera adusta	P450_Ba080		CYP5136
estExt_fgenesh3_pg.C_150043	2623_t	41.24	274	5e-59	217	Postia placenta	P450_Pp120		CYP5037
e_gw1.66.35.1	1848_t	41.21	512	5e-134	398	Dichomitus squalens	P450_Ds142		CYP512
fgenesh1_pg.C_scaffold_5000223	3304_t	41.21	313	1e-63	229	Phanerochaete chrysosporium	P450_Pc043		CYP5147
e_gw1.18.118.1	2100_t	41.18	459	3e-118	356	Pleurotus ostreatus PC9	P450_Po9139		CYP5037
CC1G_06525	4787_t	41.15	452	7e-113	342	Coprinus cinereus	P450_Cc060	E-class P450, group I	CYP5144
e_gw1.14.14.1	10924_t	41.14	491	3e-134	398	Dichomitus squalens	P450_Ds065	E-class P450, group I	CYP5144
CC1G_06525	212_t	41.13	462	4e-121	369	Coprinus cinereus	P450_Cc060	E-class P450, group I	CYP5144
CC1G_06525	4748_t	41.13	496	2e-127	380	Coprinus cinereus	P450_Cc060	E-class P450, group I	CYP5144
CC1G_06525	8640_t	41.1	438	1e-109	340	Coprinus cinereus	P450_Cc060	E-class P450, group I	CYP5144
e_gwh1.8.126.1	4752_t	41.07	392	4e-101	306	Laccaria bicolor	P450_Lb085		CYP5144
e_gw1.14.14.1	16074_t	41.04	402	1e-100	308	Dichomitus squalens	P450_Ds065	E-class P450, group I	CYP5144
EuGene.1000010064	970_t	41	100	3e-16	85.9	Ostreococcus sp. RCC809	P450_OsR8003	E-class P450, CYP2E	Not determinied
EuGene.1000010064	6730_t	41	100	2e-16	85.9	Ostreococcus sp. RCC809	P450_OsR8003	E-class P450, CYP2E	Not determinied
e_gw1.14.14.1	16065_t	40.97	393	2e-97	299	Dichomitus squalens	P450_Ds065	E-class P450, group I	CYP5144
estExt_fgenesh3_pg.C_150043	14986_t	40.96	271	1e-68	230	Postia placenta	P450_Pp120		CYP5037
Pa_3_950	16523_t	40.95	105	6e-13	72.8	Podospora anserina	P450_Pa028		CYP570
Pa_3_950	1017_t	40.95	105	2e-15	73.2	Podospora anserina	P450_Pa028		CYP570
estExt_fgenesh1_kg.C_90090	4760_t	40.94	447	2e-119	374	Serpula lacrymans S7.3	P450_Sl7099	E-class P450, group I	CYP5144
estExt_fgenesh3_pg.C_150043	14985_t	40.93	259	9e-64	216	Postia placenta	P450_Pp120		CYP5037
estExt_fgenesh3_pg.C_150043	4390_t	40.91	286	5e-68	228	Postia placenta	P450_Pp120		CYP5037
e_gw1.14.14.1	10925_t	40.89	472	5e-128	382	Dichomitus squalens	P450_Ds065	E-class P450, group I	CYP5144
estExt_Genewise1Plus.C_051678	17840_t	40.89	269	1e-61	202	Heterobasidion annosum	P450_Ha035	E-class P450, group I	CYP5144
CC1G_08741	13529_t	40.87	597	4e-130	393	Coprinus cinereus	P450_Cc076	E-class P450, group I	CYP5035
e_gw1.14.14.1	10923_t	40.87	482	6e-126	378	Dichomitus squalens	P450_Ds065	E-class P450, group I	CYP5144
estExt_fgenesh3_pg.C_150043	680_t	40.86	279	9e-66	222	Postia placenta	P450_Pp120		CYP5037
CC1G_08741	1125_t	40.84	595	2e-126	384	Coprinus cinereus	P450_Cc076	E-class P450, group I	CYP5035
e_gw1.14.14.1	10880_t	40.79	478	6e-127	379	Dichomitus squalens	P450_Ds065	E-class P450, group I	CYP5144
estExt_fgenesh1_kg.C_90090	2148_t	40.79	429	3e-102	329	Serpula lacrymans S7.3	P450_Sl7099	E-class P450, group I	CYP5144
e_gw1.3.2200.1	7799_t	40.73	437	2e-116	351	Pleurotus ostreatus PC9	P450_Po9003	E-class P450, group I	CYP5144
ATEG_07797.1	9358_t	40.71	425	7e-100	309	Aspergillus terreus	P450_Ate089	E-class P450, group I	CYP620
CC1G_06525	11259_t	40.71	479	9e-111	338	Coprinus cinereus	P450_Cc060	E-class P450, group I	CYP5144
estExt_fgenesh1_kg.C_90090	10930_t	40.63	475	2e-126	379	Serpula lacrymans S7.3	P450_Sl7099	E-class P450, group I	CYP5144
LOC_Os08g12990.1	10470_t	40.62	128	1e-19	91.7	Oryza sativa (japonica cultivar-group)	P450_Osj313	E-class P450, group I	CYP619
e_gw1.10.95.1	17339_t	40.61	458	2e-117	354	Pleurotus ostreatus PC9	P450_Po9048	E-class P450, group I	CYP5037
estExt_Genewise1.C_240029	11632_t	40.6	468	5e-124	375	Serpula lacrymans S7.3	P450_Sl7151	E-class P450, group I	CYP5141
LOC_Os04g52690.3_940	6062_t	40.6	234	2e-36	147	Oryza sativa	P450_Os184	E-class P450, CYP IA	Not determinied
estExt_fgenesh2_pg.C_10473	10632_t	40.59	101	8e-17	87.4	Schizophyllum commune H4-8	P450_Sc006	E-class P450, group I	CYP5150
estExt_fgenesh3_pg.C_150043	18273_t	40.59	271	5e-67	225	Postia placenta	P450_Pp120		CYP5037
g1766.t1	11223_t	40.59	340	3e-72	239	Magnaporthe oryzae 1106.2	P450_Mo1106.2045	E-class P450, group I	Not determinied
CC1G_06525	4738_t	40.54	481	4e-114	354	Coprinus cinereus	P450_Cc060	E-class P450, group I	CYP5144
genemark-Contig_860-processed-gene-0.2-mRNA-1	105_t	40.51	158	6e-21	95.5	Heterobasidion annosum 03012	P450_Ha0092	E-class P450, group I	Not determinied
genemark-Contig_860-processed-gene-0.2-mRNA-1	5879_t	40.51	158	2e-19	96.3	Heterobasidion annosum 03012	P450_Ha0092	E-class P450, group I	Not determinied
CC1G_06525	16073_t	40.5	484	2e-125	377	Coprinus cinereus	P450_Cc060	E-class P450, group I	CYP5144
CC1G_06525	4744_t	40.5	484	2e-125	377	Coprinus cinereus	P450_Cc060	E-class P450, group I	CYP5144
estExt_fgenesh1_kg.C_130045	15277_t	40.49	536	1e-141	419	Pleurotus ostreatus PC9	P450_Po9068	E-class P450, group I	CYP5136
estExt_fgenesh1_kg.C_130045	9991_t	40.49	536	1e-141	419	Pleurotus ostreatus PC9	P450_Po9068	E-class P450, group I	CYP5136
estExt_fgenesh1_pm.C_140187	8650_t	40.49	531	6e-140	415	Bjerkandera adusta	P450_Ba080		CYP5136
estExt_fgenesh3_pg.C_900031	5603_t	40.48	84	3e-18	80.9	Postia placenta	P450_Pp066	E-class P450, group I	CYP5139
estExt_fgenesh3_pg.C_900031	15762_t	40.48	84	4e-18	80.1	Postia placenta	P450_Pp066	E-class P450, group I	CYP5139
e_gw1.14.14.1	1719_t	40.47	430	1e-99	325	Dichomitus squalens	P450_Ds065	E-class P450, group I	CYP5144
augustus_masked-Contig_3160-processed-gene-0.1-mRNA-1	12301_t	40.42	240	9e-43	171	Heterobasidion annosum 03012	P450_Ha0006	E-class P450, group IV	Not determinied
augustus_masked-Contig_3160-processed-gene-0.1-mRNA-1	4917_t	40.42	240	1e-42	171	Heterobasidion annosum 03012	P450_Ha0006	E-class P450, group IV	Not determinied
e_gw1.14.14.1	1722_t	40.39	463	4e-111	338	Dichomitus squalens	P450_Ds065	E-class P450, group I	CYP5144
CC1G_08741	13527_t	40.38	478	1e-103	323	Coprinus cinereus	P450_Cc076	E-class P450, group I	CYP5035
CC1G_08741	13537_t	40.37	587	5e-136	408	Coprinus cinereus	P450_Cc076	E-class P450, group I	CYP5035
HCB01166.1	4937_t	40.37	322	4e-57	206	Histoplasma capsulatum	P450_Hc008	E-class P450, CYP2A	CYP59
CC1G_06525	16080_t	40.33	362	1e-76	252	Coprinus cinereus	P450_Cc060	E-class P450, group I	CYP5144
CC1G_06525	3769_t	40.33	362	1e-76	252	Coprinus cinereus	P450_Cc060	E-class P450, group I	CYP5144
estExt_fgenesh1_pm.C_40195	6825_t	40.3	464	1e-119	360	Serpula lacrymans S7.3	P450_Sl7042		CYP5037
AB04172.1	12463_t	40.29	206	2e-43	161	Alternaria brassicicola	P450_Ab090	E-class P450, CYP IA	Not determinied
ATEG_00556.1	3948_t	40.21	97	2e-11	63.5	Aspergillus terreus	P450_Ate005	E-class P450, group IV	CYP606
CC1G_06525	4740_t	40.2	500	3e-116	352	Coprinus cinereus	P450_Cc060	E-class P450, group I	CYP5144
CC1G_06525	3767_t	40.2	505	6e-114	347	Coprinus cinereus	P450_Cc060	E-class P450, group I	CYP5144
CC1G_06525	16078_t	40.2	505	6e-114	347	Coprinus cinereus	P450_Cc060	E-class P450, group I	CYP5144
CC1G_09107	13466_t	40.2	587	7e-139	417	Coprinus cinereus	P450_Cc080	E-class P450, group I	CYP5035
CC1G_09107	1175_t	40.2	587	7e-139	417	Coprinus cinereus	P450_Cc080	E-class P450, group I	CYP5035
e_gwh1.8.126.1	11656_t	40.16	371	6e-89	275	Laccaria bicolor	P450_Lb085		CYP5144
estExt_fgenesh2_kg.C_61832	16945_t	40.09	469	1e-118	357	Serpula lacrymans	P450_Sl064	E-class P450, group I	CYP661
LOC_Os09g26970.1	12914_t	40.08	529	5e-103	346	Oryza sativa (japonica cultivar-group)	P450_Osj338	P450, CYP52	CYP5146
CC1G_08741	1114_t	40.07	589	4e-135	405	Coprinus cinereus	P450_Cc076	E-class P450, group I	CYP5035
estExt_fgenesh1_pm.C_140187	19494_t	40	150	4e-25	109	Bjerkandera adusta	P450_Ba080		CYP5136
fgenesh2_pg.C_scaffold_6000095	15024_t	40	95	5e-16	80.5	Selaginella moellendorffii	P450_Smo184	E-class P450, group I	CYP505
GRMZM2G422581_P01	9363_t	40	70	6e-14	68.6	Zea mays B73	P450_ZmB311	E-class P450, group I	Not determinied
Pa_3_950	157_t	40	105	2e-13	73.6	Podospora anserina	P450_Pa028		CYP570
Pa_3_950	13103_t	40	105	4e-13	72.4	Podospora anserina	P450_Pa028		CYP570
Pa_3_950	2025_t	40	105	7e-13	72.8	Podospora anserina	P450_Pa028		CYP570
Pa_3_950	7466_t	40	105	7e-14	72.4	Podospora anserina	P450_Pa028		CYP570
Pa_3_950	13222_t	40	105	3e-13	72.8	Podospora anserina	P450_Pa028		CYP570
Pa_3_950	15836_t	40	105	1e-14	72	Podospora anserina	P450_Pa028		CYP570
Pa_3_950	8966_t	40	105	7e-14	72	Podospora anserina	P450_Pa028		CYP570
Pa_3_950	9594_t	40	105	3e-13	72.8	Podospora anserina	P450_Pa028		CYP570
Pa_3_950	15427_t	40	105	2e-14	72	Podospora anserina	P450_Pa028		CYP570
Pa_3_950	18975_t	40	105	1e-12	72	Podospora anserina	P450_Pa028		CYP570
Pa_3_950	16980_t	40	105	2e-13	73.2	Podospora anserina	P450_Pa028		CYP570
Pa_3_950	18070_t	40	105	2e-12	69.7	Podospora anserina	P450_Pa028		CYP570
Pa_3_950	1141_t	40	105	3e-14	71.6	Podospora anserina	P450_Pa028		CYP570
Pa_3_950	8508_t	40	105	9e-13	72.4	Podospora anserina	P450_Pa028		CYP570
Pa_3_950	6033_t	40	105	1e-12	72	Podospora anserina	P450_Pa028		CYP570
Pa_3_950	18019_t	40	105	2e-14	72	Podospora anserina	P450_Pa028		CYP570
Pa_3_950	6038_t	40	105	9e-13	72	Podospora anserina	P450_Pa028		CYP570
Pa_3_950	13435_t	40	105	1e-12	72	Podospora anserina	P450_Pa028		CYP570
Pa_3_950	10847_t	40	105	7e-13	72.8	Podospora anserina	P450_Pa028		CYP570
Pa_3_950	9306_t	40	105	2e-14	72.4	Podospora anserina	P450_Pa028		CYP570
Pa_3_950	785_t	40	105	8e-14	72.4	Podospora anserina	P450_Pa028		CYP570

## Sheet: Table S3
Table S3. Statistics form antiSMASH database annotation. Terpene: Terpene; T1PKS: Type I PKS (Polyketide synthase); NRPS: Non-ribosomal peptide synthetase cluster; Indole: Indole cluster; siderophore: Siderophore cluster. NRPS-like: NRPS-like fragment.
Table S3. Statistics form antiSMASH database annotation. Terpene: Terpene; T1PKS: Type I PKS (Polyketide synthase); NRPS: Non-ribosomal peptide synthetase cluster; Indole: Indole cluster; siderophore: Siderophore cluster. NRPS-like: NRPS-like fragment.	Type	From	To
Region 1.1	terpene	1074505	1091658
Region 1.2	terpene	1517148	1531583
Region 1.3	terpene	2456685	2471127
Region 1.4	terpene	3225204	3261633
Region 2.1	terpene	882398	898562
Region 2.2	T1PKS	1638038	1687429
Region 2.3	terpene	2538801	2558546
Region 2.4	terpene	2576272	2601852
Region 4.1	terpene	747785	768925
Region 5.1	terpene	1558760	1571912
Region 5.2	terpene	1838949	1860143
Region 6.1	terpene	1207869	1225875
Region 6.2	terpene	1451237	1489826
Region 6.3	terpene	1748573	1769825
Region 7.1	T1PKS	1448863	1516967
Region 7.2	terpene	1699180	1729346
Region 8.1	terpene	1056849	1083252
Region 8.2	NRPS	1671836	1727939
Region 9.1	terpene	683615	700198
Region 9.2	terpene	1128651	1149804
Region 11.1	terpene	66997	91602
Region 12.1	indole	313316	335073
Region 13.1	NRPS-like	338	56997
Region 13.2	NRPS-like	572765	617335
Region 13.3	terpene	919809	952797
Region 14.1	terpene	94052	115757
Region 14.2	terpene	938469	959686
Region 16.1	terpene	912676	949742
Region 17.1	terpene	341848	365864
Region 17.2	terpene	502894	522280
Region 17.3	terpene	602319	624797
Region 20.1	siderophore	38127	57880
Region 23.1	terpene	128220	149412
Region 26.1	terpene	163050	184245
Region 27.1	terpene	81822	98132
Region 27.2	NRPS-like	199507	244008
Region 27.3	terpene	507120	529224
Region 28.1	terpene	22952	44211
Region 29.1	siderophore	481606	498830
Region 33.1	terpene	177445	195893
Region 33.2	terpene	479169	500609
Region 34.1	NRPS-like	11000	74815
Region 36.1	terpene	236058	259120
Region 38.1	terpene	104916	125238
Region 38.2	terpene	270429	291579
Region 40.1	T1PKS	1	41292
Region 42.1	terpene	246849	268221
Region 46.1	NRPS	245266	289473
Region 50.1	terpene	8728	38910
Region 56.1	siderophore	21525	33674
Region 58.1	NRPS	207959	237830
Region 59.1	terpene	22564	57843
Region 60.1	T1PKS	1	40413
Region 67.1	siderophore	50425	62562
Region 77.1	terpene	46503	67857
Region 83.1	NRPS-like	87304	153232
Region 84.1	terpene	97892	119996
Region 107.1	terpene	8303	30472
Region 113.1	siderophore	82074	94223
Region 117.1	terpene	72371	93581
Region 121.1	terpene	11363	42702
Region 147.1	terpene	20016	44856
Region 148.1	terpene	8488	29683
Region 160.1	terpene	1	14239

## Sheet: Table S4
Table S4. Metabolite statistics of five kinds of tissues in DI. The relative quantitative according to peak area.
Index	Compounds	Class	Molecular weight (Da)	Formula	Cap-1	Cap-2	Cap-3	Indusia-1	Indusia-2	Indusia-3	Stipe-1	Stipe-2	Stipe-3	Volva-1	Volva-2	Volva-3	Mycelia-1	Mycelia-2	Mycelia-3
Smcp001137	naphthisoxazol A	Alkaloids	187.063	C11H9NO2	3.33936e+07	3.00669e+07	3.32693e+07	5.88465e+07	5.8367e+07	5.54052e+07	4.17114e+07	4.17224e+07	3.97702e+07	4.52366e+06	3.75541e+06	4.07178e+06	1.1812e+06	547630	475929
pmb0130	Acetryptine	Alkaloids	202.111	C12H14N2O	1.13461e+06	1.03206e+06	1.0213e+06	1.50525e+07	1.52035e+07	1.42936e+07	1.69244e+06	1.66523e+06	1523110	97570	118298	102316	350892	412741	374630
Hmcp002354	Crenatine	Alkaloids	226.114	C14H14N2O	9	9	9	1.39119e+06	1.47206e+06	1.24708e+06	113365	93106	159122	9	9	9	9	9	9
MWSslk106	2-Phenylethylamine	Alkaloids	121.089	C8H11N	2.2172e+07	2.83417e+07	2.04411e+07	3.8249e+06	3.5978e+06	2.58693e+06	900757	755393	669260	3.13821e+07	3.45078e+07	3.04349e+07	69068.6	90955.3	58529.8
pme1002	L-Tyramine	Alkaloids	137.084	C8H11NO	2.93758e+06	2.97526e+06	2.92502e+06	1.32181e+06	1.39366e+06	1.39963e+06	296551	258001	219757	5.47706e+06	5.31631e+06	5.71221e+06	37241.7	53979.5	51797.3
pme1841	Cadaverine	Alkaloids	102.116	C5H14N2	224170	214501	216835	193544	156381	182918	1.27781e+06	1.30707e+06	1.28668e+06	7.68403e+06	7.59323e+06	7.58793e+06	2.93489e+06	2.88665e+06	2.87511e+06
mws0102	Indole-5-carboxylic acid*	Alkaloids	161.048	C9H7NO2	44658.8	47495	47675.8	109766	100332	130923	58378.9	68711.3	56122.8	513501	510256	457384	59434.5	75200.9	96465.9
Hmmp001310	3-Indoleacrylic acid	Alkaloids	187.063	C11H9NO2	3.60137e+07	2.74779e+07	3.39713e+07	5.72456e+07	5.94868e+07	5.72728e+07	4.05375e+07	4.12127e+07	3.90092e+07	3.84275e+06	4.55784e+06	4.26465e+06	1.19982e+06	541130	388328
mws0005	Tryptamine	Alkaloids	160.1	C10H12N2	1.94669e+07	2.2989e+07	2.17339e+07	1.1341e+07	1.23286e+07	1.22386e+07	1.98164e+07	1.9292e+07	1.97371e+07	8.75912e+06	8.17015e+06	7.7888e+06	9	9	9
MWS0687	1-Methyl-6-Oxo-1,6-Dihydropyridine-3-Carboxamide	Alkaloids	152.059	C7H8N2O2	40163.9	30499.1	40832.5	53651.6	56990.7	55492.8	213996	199048	193414	9	9	9	17300.6	14529	26384.5
Lmcp000282	L-Carnitine	Alkaloids	161.105	C7H15NO3	6.51813e+06	7.10235e+06	5.98398e+06	4.85319e+06	4.81392e+06	4.81592e+06	3.10639e+06	3.39219e+06	3.51399e+06	7.26619e+06	6.36995e+06	6.58528e+06	667009	1.61429e+06	373683
Lwhp010632	1,2-dimethylquinolin-4(1H)-one	Alkaloids	173.084	C11H11NO	92746.8	92928.5	100421	1.7158e+06	1.81541e+06	1.68866e+06	338216	359110	279902	9	9	9	9	9	9
Lwhp010633	Echinopsine	Alkaloids	159.068	C10H9NO	1.27907e+06	1.32695e+06	1.29157e+06	4.38505e+06	4.5368e+06	4.61756e+06	1.02188e+07	8.79776e+06	9.14368e+06	4.18889e+06	4.16802e+06	3.826e+06	666603	696690	659075
Zmbp002538	1-Methoxy-indole-3-acetamide	Alkaloids	204.09	C11H12N2O2	1.8156e+06	1.53395e+06	1.62456e+06	3.80384e+06	3.88413e+06	3.92307e+06	2.17677e+06	2.28434e+06	2.21266e+06	189713	193088	172519	59064.1	23929.6	29064.2
pmb0492	N',N'',N'''-p-Coumaroyl-cinnamoyl-caffeoyl spermidine	Alkaloids	583.268	C34H37N3O6	1.30489e+06	1.19967e+06	1.26163e+06	387609	373310	301339	429261	389442	404380	83431.4	69690.9	60012.1	681877	623711	750071
pmb0484	Choline	Alkaloids	104.107	C5H14NO+	1.42673e+07	1.46146e+07	1.48867e+07	2.72469e+06	2.71369e+06	2.71842e+06	7.93676e+06	7.65761e+06	6.98825e+06	2.31789e+07	2.22724e+07	2.24409e+07	7.94179e+07	8.3255e+07	8.18282e+07
pmb1912	10-Formyltetrahydrofolic Acid	Alkaloids	473.166	C20H23N7O7	47995.7	57892.6	67315.5	353325	427449	854001	9	9	9	21560.4	32832.1	20189.9	38928.8	24412.2	38108.2
pme2122	Histamine	Alkaloids	111.08	C5H9N3	447564	436200	440154	298907	312643	303447	409575	447238	425776	651102	562059	534978	294563	282990	292779
mws1346	DL-2-Aminoadipic acid	Alkaloids	161.069	C6H11NO4	560164	606267	533817	365810	708562	362100	524868	343257	233053	3.06413e+06	3.00974e+06	2.95603e+06	653414	602738	613854
Hmmp002124	Indole-3-carboxaldehyde	Alkaloids	145.053	C9H7NO	193442	129704	173836	362431	471698	355254	230385	238030	226986	45845.3	78235.6	73063.6	9	24391.9	15408
mws0018	Spermine	Alkaloids	202.216	C10H26N4	1.51818e+07	1.3954e+07	1.47893e+07	1.30588e+07	1.34923e+07	1.4925e+07	1.24207e+07	1.43701e+07	1.19768e+07	1.36955e+07	1.47311e+07	1.46605e+07	1.15246e+07	1.26159e+07	1.14013e+07
Lmgp000796	4-Hydroxymandelonitrile	Alkaloids	149.048	C8H7NO2	4.79945e+06	4.92348e+06	4.33837e+06	2.49084e+06	2.55183e+06	2.43627e+06	725299	744351	680318	145999	128772	113756	752222	822635	799874
Lmlp002994	5-Hydroxyquinoline	Alkaloids	189.079	C11H11NO2	9	9	9	88005.2	77861.7	66468.5	27524.1	32750	36578.4	9	9	9	9	9	9
MWSmce582	Methyl L-pyroglutamate	Alkaloids	143.058	C6H9NO3	441308	419126	460721	544671	565457	503250	619472	641245	633449	210065	199645	185587	1.80939e+06	1.97456e+06	1.84989e+06
Hmgp002327	3-amino-2-naphthoic acid	Alkaloids	187.063	C11H9O2N	3.40303e+07	2.80343e+07	3.23784e+07	5.76019e+07	5.47535e+07	5.57171e+07	4.11512e+07	4.11757e+07	3.9517e+07	4.14798e+06	3.85236e+06	3.85335e+06	1.17596e+06	567579	444330
mws0943	1,4-Dihydro-1-Methyl-4-oxo-3-pyridinecarboxamide	Alkaloids	152.059	C7H8N2O2	172735	213227	209410	402401	441584	466635	191172	205427	224593	199960	188291	177951	9	9	9
pmb0818	Methoxyindoleacetic acid	Alkaloids	205.074	C11H11NO3	1.06243e+06	1.01003e+06	1.13166e+06	2.49997e+06	2.78569e+06	2.42215e+06	1.57321e+06	1.5041e+06	1.3999e+06	136303	142572	136844	45611	22537.2	9047.55
pmp001198	6-Deoxyfagomine	Alkaloids	131.095	C6H13NO2	4.83258e+06	4.97516e+06	4.85847e+06	972850	934047	897437	5.32286e+06	4.86903e+06	4.71671e+06	6.66654e+06	6.48724e+06	6.48963e+06	7.7614e+06	8.1986e+06	7.33891e+06
MWSslk108	O-Acetyl-L-carnitine	Alkaloids	203.116	C9H17NO4	21433136	2.3013e+07	2.3027e+07	3.0748e+07	3.03783e+07	3.12028e+07	1.58431e+07	1.52784e+07	1.4385e+07	353824	388458	330881	1.00465e+06	919520	960977
MWS3020	N-Acetylcadaverine	Alkaloids	144.126	C7H16N2O	550855	555154	529275	543486	590157	582174	500807	543486	512167	547785	508199	545103	577170	528111	542169
Lmxn006423	2(3H)-Benzothiazolone	Alkaloids	151.009	C7H5NOS	7867.42	5796.15	6039.48	11585.3	13200.6	15093.3	25055.3	24492.7	22730.5	6214.79	7279.75	2964.88	24754.7	22306.8	26171.5
Lszp210010	Tatarine	Alkaloids	324.132	C15H20N2O6	724287	664880	686236	1.1707e+06	1.07461e+06	1.10721e+06	650794	612180	600778	497194	575787	465530	337498	390162	335975
pmp000477	1-[1-O-3(3,4-methylenedioxyphenyl)-2E-propenyl]-pyrrolidine	Alkaloids	245.105	C14H15NO3	9	9	9	2.64826e+06	2.47733e+06	840885	240524	243083	262284	9	9	9	14587.2	22642.9	35572.1
MWS0812	Trimethylamine N-Oxide	Alkaloids	75.0684	C3H9NO	100215	135413	99329.5	95620.1	73625.8	79414.9	67171.3	48717.2	45599.5	16818.6	30914.4	24208.6	11719.1	14198.1	10932.9
MWSmce448	Imidazol-1-yl-acetic acid*	Alkaloids	126.043	C5H6N2O2	318986	300910	304834	9	9	9	9	9	9	877838	1.08816e+06	825026	9	9	9
pmb0782	Piperidine	Alkaloids	85.0891	C5H11N	5.11712e+06	5.17812e+06	4.443e+06	1.75903e+06	2.13751e+06	1.99928e+06	4.51013e+06	4.71402e+06	4.84847e+06	5.56084e+06	5.73688e+06	5.30357e+06	6.27404e+06	6.96454e+06	6.2146e+06
pmb1096	Indole	Alkaloids	117.058	C8H7N	120825	103616	114387	243566	222597	253378	145443	164893	139291	9	9	9	9	9	9
Smcp000882	N-benzoyl-2-aminoethyl-β-D-glucopyranoside	Alkaloids	327.132	C15H21NO7	2.47785e+06	2.53293e+06	2.40699e+06	4.54961e+06	5.43986e+06	5.26136e+06	801439	768555	640311	147398	118041	128608	29042.2	25915.1	14206
MWS2076	2-Aminophenol	Alkaloids	109.053	C6H7NO	18279	15270.3	16803.3	90528.6	107036	98368.4	39213.1	34927.7	33919.9	12432.8	13535.4	16785.8	37280.7	36192.2	45137.2
pma2987	Histidinol	Alkaloids	141.09	C6H11N3O	1.21111e+07	1.18351e+07	1.15776e+07	1.25274e+07	1.33077e+07	1.23605e+07	1.2385e+07	1.26704e+07	1.07528e+07	1.26309e+07	1.28697e+07	1.32942e+07	1.05348e+07	1.11452e+07	1.08784e+07
Lmqp002784	Salicylamide	Alkaloids	137.048	C7H7NO2	37842.3	47932	60909.4	485167	424125	453203	14941.9	17217.3	23167.2	9	9	9	23635.2	14649.7	18508.6
pmb0323	N-Caffeoylputrescine	Alkaloids	250.132	C13H18N2O3	687821	594383	615338	126836	150442	110522	67716.3	88402.8	27599.1	22160.5	31393	60642.9	9	9	9
pmb0785	Isoquinoline	Alkaloids	129.058	C9H7N	160893	140777	134016	67285.2	76753.6	100583	23494.5	11034.9	21177.9	9	9	9	9	9	9
mws1383	Lumichrome	Alkaloids	242.08	C12H10N4O2	181677	164678	192765	747278	840284	1.34088e+06	297460	243638	215830	25159.1	32804	25197.5	9	9	9
MWS1113	Isobutyryl carnitine	Alkaloids	231.147	C11H21NO4	23525.7	70758.6	70889.9	248501	211332	215008	189553	159178	168097	9	9	9	9	9	9
MWStz070	N-(2-Hydroxy-4-methoxyphenyl)acetamide	Alkaloids	181.074	C9H11NO3	8.38275e+06	8.82626e+06	7.00477e+06	8.15239e+06	8.23421e+06	8.47665e+06	1.7166e+07	1.67779e+07	1.67082e+07	1.06965e+07	8.90425e+06	9.34861e+06	3.85083e+06	3.32206e+06	3.41056e+06
pme0143	Methyl indole-3-acetate	Alkaloids	189.079	C11H11NO2	15471.3	16789.6	16026	208728	236949	261719	9	9	9	9	9	9	9	9	9
Lmcp000611	2-Amino-4,5-dihydro-1H-imidazole-4-acetic acid	Alkaloids	143.07	C5H9N3O2	2.23892e+06	2.74067e+06	2.38523e+06	2.84399e+06	3.06607e+06	2.66359e+06	3.19299e+06	2.90906e+06	2.43241e+06	719078	710085	728214	1.50831e+06	1.76028e+06	1.52536e+06
pme3200	1-Methylguanidine	Alkaloids	73.064	C2H7N3	26139.1	61161.1	33112.2	96216.1	67248.8	30204.8	83421.3	72227.3	88334	132355	140889	121208	244452	228705	264533
pma0948	Phenylethanolamine	Alkaloids	137.084	C8H11NO	1.02995e+06	930115	915482	440742	453511	466944	100355	102908	91089.3	1.86102e+06	212601	1.86593e+06	9	9	9
Hmcp003783	1-Acetyl-β-carboline	Alkaloids	210.079	C13H10N2O	9740.77	3237.22	3948.55	9	9	9	11966.5	6634.64	14485	18781	15866.1	21365.9	612127	647393	584740
pme2268	Trigonelline	Alkaloids	137.048	C7H7NO2	9	9	9	9	9	9	9	9	9	29423.1	53631	42853.7	339653	325021	324593
pmp001287	N-Benzylmethylene isomethylamine	Alkaloids	119.073	C8H9N	9.68348e+06	9.66598e+06	9.08559e+06	1.00923e+07	1.05906e+07	9.93443e+06	3.31183e+06	2.92475e+06	3.25565e+06	1.74035e+06	1.63172e+06	1.72402e+06	829206	882413	857220
pme1651	Indole-3-acetic acid (IAA)	Alkaloids	175.063	C10H9NO2	2.86836e+06	3.02946e+06	2.75324e+06	1.43229e+06	1.69646e+06	1.73011e+06	365694	330977	293370	9	9	9	9	9	9
Lmrn003201	Indole-3-lactic acid	Alkaloids	205.074	C11H11NO3	128632	151990	139732	104987	87244.8	95376.6	9	9	9	9	9	9	9	9	9
MWStz104	3,4-Dimethoxybenzamide	Alkaloids	181.074	C9H11NO3	30188.5	37888.6	34628.8	55830.3	68321.6	69472.2	32516.8	30844.6	34707	34753	38061.7	50595.6	3270.11	5418.52	9
mws1417	Indole-3-carboxylic acid*	Alkaloids	161.048	C9H7NO2	66837.6	67317.7	61554	174650	153271	154452	64915.2	89819.2	93689.1	666053	710080	661151	109789	123863	117557
MWS3270	Quinolinic Acid	Alkaloids	167.022	C7H5NO4	21634.1	28425	19353.9	69018.9	79338.9	92274.6	25478.7	27749.6	19361.4	113030	89080.8	89033.8	97436.6	110944	125134
MWSmce118	Imidazole-4-Acetic Acid*	Alkaloids	126.043	C5H6N2O2	379625	381748	315103	9	9	9	9	9	9	978262	1.13987e+06	1.04997e+06	9	9	9
Lmgp001898	4,6-Dihydroxyquinoline*	Alkaloids	161.048	C9H7NO2	402043	499252	295738	9	9	9	9	9	9	9	9	9	236856	256058	257074
NK10246260	2,4-Dihydroxyquinoline*	Alkaloids	161.048	C9H7NO2	402043	499252	295738	9	9	9	9	9	9	9	9	9	236856	256058	257074
pme0066	Guanidinoacetate	Alkaloids	117.054	C3H7N3O2	26495.9	20871.4	28452.1	29706.4	28797.8	37309.1	20394.8	17663.2	25502.1	33728.7	45101.1	60968.5	39940.9	50062.8	54592.8
pmb0819	3-Indoleacetonitrile	Alkaloids	156.069	C10H8N2	18469.9	16623.4	25523.6	13737.2	10100.6	10607.3	10988.2	17187.6	16145.7	41861.4	50013.5	38162.2	7911.82	7369.64	8122.25
HJKP000649	N-benzylformamide	Alkaloids	135.068	C8H9NO	9.63489e+06	9.14412e+06	7.81669e+06	9.1219e+06	9.26913e+06	9.49708e+06	1.76787e+07	1.79979e+07	1.67652e+07	1.09036e+07	9.4936e+06	8.89841e+06	3.88996e+06	4.3438e+06	3.76132e+06
Hmmn001882	2,5-Dihydroxy-Indole	Alkaloids	149.048	C8H7NO2	22084.8	28824.7	19759.8	23217.8	19911.4	29442.1	89321.5	88554.1	79988.7	91604	80208.6	78597.3	15097.5	19510.5	11815.1
MWSmce460	2-Piperidone	Alkaloids	99.0684	C5H9NO	37136.6	27602.8	41225.4	9	9	9	9	9	9	31351.7	58667.3	14785.8	150791	145501	127754
MWSslk070	Cyclen	Alkaloids	172.169	C8H20N4	143044	132533	263449	821340	846529	701641	327672	356463	672934	143308	193276	143044	142811	145526	180311
pmf0291	4-Hydroxypyridine	Alkaloids	95.0371	C5H5NO	9	9	9	52834.3	42851.2	53599.4	32912.7	14628.1	22594.9	86393.7	84703	89781.8	102612	133516	106717
pma6298	3-Hydroxypyridine	Alkaloids	95.0371	C5H5NO	9	9	9	52834.3	42851.2	53599.4	32912.7	14628.1	22594.9	86393.7	84703	89781.8	102612	133516	106717
pme1738	3-Carbamyl-1-methylpyridinium;(1-Methylnicotinamide)	Alkaloids	137.071	C7H9N2O	9	9	9	55936.4	31997.2	14551.8	29291.5	27632.6	38238	9	9	9	16841.1	12242.9	20007.8
mws0146	Nicotinic Acid Methyl Ester(Methyl Nicotinate)	Alkaloids	137.048	C7H7NO2	122507	147108	135724	27289.7	18865.3	25311	8420.72	19448.3	16189.8	9	9	9	109524	117300	100963
MWSslk118	2,2'-Cyclouridine	Alkaloids	226.059	C9H10N2O5	12178.7	11540.3	6323.16	9	9	9	8504.57	4442.94	8474.84	11781.9	21318.5	16929.9	8188.46	5212.46	10702.1
Wmln004117	4-[(3-O-Acetyl-6-deoxy-α-L-mannosyl)oxy]benzeneacetonitrile	Alkaloids	321.32	C16H19NO6	9	9	9	9	9	9	9	9	9	9	9	9	15040	20960.4	16958
pme2292	Putrescine	Alkaloids	88.1	C4H12N2	98402	118120	112868	119187	107863	175128	100411	99907.9	23655	107008	53573.4	78468.2	85063.9	16108.9	105324
Lmqp000377	Pyrroline	Alkaloids	69.0578	C4H7N	39761.7	48799.8	33857.9	15807	13469.6	5470.91	17225.4	16247.9	9	26729.3	9	21339.2	15712.5	9	12587.2
pma0101	Caffeoylagmatine	Alkaloids	292.154	C14H20N4O3	16706.8	14947.9	24931.6	9	9	9	9	9	9	219403	220661	191241	9	9	9
Hmlp000935	Vanillylamine	Alkaloids	153.078	C8H11NO2	13411.3	6241.77	24617	7088.65	6042.26	11211	9	9	9	15702.1	15564.6	10419.1	10904.1	26432.1	30383.7
pmb0501	Agmatine	Alkaloids	130.122	C5H14N4	15528.4	17555.8	8962.09	9	9	9	11900.3	18902.9	13939.2	23893.8	23739	27891.2	10089.1	14045.3	15551.8
mws0983	N-Oleoylethanolamine	Alkaloids	325.298	C20H39NO2	18847.3	11612.4	10448.6	33267.3	35045.4	29767.8	14608	12444.5	14940.8	9293.53	10478.7	4260.33	5914.08	3087.07	6009.38
pme2693	N-Acetylputrescine	Alkaloids	130.111	C6H14N2O	8784.31	15208.3	2433.07	9	9	9	9	9	9	24509.2	21387.4	21998.2	15087.3	5712.09	21599.1
MWStz152	2-(Acetylamino)-3-phenyl-2-propenoic acid	Alkaloids	205.074	C11H11NO3	9	9	9	1821.05	10620.9	9	9	9	9	119948	109514	89448.9	9	9	9
mws0704	O-Phosphorylethanolamine	Alkaloids	141.019	C2H8NO4P	3785.65	2509.06	6581.91	8447.29	17860.8	6370.55	637.513	1569.35	9	5009.53	4011.93	5326.99	5580.07	1882.98	3717.17
Lmmp002013	Dihydroferuloylputrescine	Alkaloids	266.163	C14H22N2O3	71216.8	55748.6	65206.6	104849	132722	113175	168216	153948	165375	156720	95478.2	156592	9	9	9
Hmcp001824	Ailanindole	Alkaloids	212.058	C12H8N2O2	9	9	9	9	9	9	56210.1	44767.1	16359.7	209921	179153	160921	75220.5	47356.1	51542.4
pme2244	3-Indolepropionic acid	Alkaloids	189.071	C11H11NO2	25610.2	12865.7	26686.4	45322.1	44765.7	41955.8	26896.9	21691.4	35598.3	8717.49	28572.7	7730.58	9	4483.84	3112.49
MWSmce700	2-Ethylpyrazine	Alkaloids	108.069	C6H8N2	9	9	9	92771.7	77573.8	84475.8	16088.4	15449.5	9	9	9	9	9863.26	9	9
MWS5169	Quinoline-4-carboxylic acid	Alkaloids	173.048	C10H7NO2	6679.06	6501.97	8321.86	116864	100610	114957	125826	90007.9	78312	66370.6	66364.2	35269.4	15247.7	16690.4	10530.8
mws1375	Nicotianamine	Alkaloids	303.143	C12H21N3O6	29534.6	37867.1	13150.8	64844.6	94377.9	75116.6	57119.6	90490.6	64844.6	59708.6	53330.1	55813.1	17978.6	12201.9	16694.6
MWStz201	β-Carboline-1-propanoic acid	Alkaloids	240.09	C14H12N2O2	29427.2	34297.5	44175.8	93829.7	90104.1	96322.7	85779.4	109182	83206.4	88400.5	86747.8	91519.2	9	17163.1	21246.1
MWSmce585	Methyl 3-aminopropanoate	Amino acids and derivatives	103.063	C4H9NO2	1.38705e+06	1.44328e+06	1.52249e+06	298017	245879	290638	540564	761505	747705	2.19012e+06	2.36912e+06	2.20133e+06	9.40765e+06	9.66696e+06	9.94841e+06
MWSmce190	4-Hydroxy-L-Isoleucine	Amino acids and derivatives	147.089	C6H13NO3	100768	119900	104071	95854.6	94953.9	94450.5	92756.4	139943	85456.5	341549	293233	314953	91871.4	83756	77961.5
Lmhp001670	L-Valyl-L-Leucine	Amino acids and derivatives	230.163	C11H22N2O3	8.76628e+06	8.05881e+06	7.81885e+06	820169	631320	738043	1.19342e+06	1.18451e+06	1.14597e+06	6.97418e+06	8.71568e+06	7.23401e+06	9	9	9
mws0006	3-Chloro-L-tyrosine	Amino acids and derivatives	215.035	C9H10ClNO3	5.24057e+06	5.66782e+06	5.77343e+06	1.95193e+06	1.86253e+06	1.90132e+06	579878	527778	496258	348083	318968	322371	76881.9	76057.2	78109.8
mws5042	L-Glycyl-L-phenylalanine	Amino acids and derivatives	222.101	C11H14N2O3	6.11724e+06	5.87312e+06	5.41061e+06	1.53491e+06	1.49282e+06	1.41994e+06	1.21822e+06	1.24298e+06	1.28128e+06	3.97092e+06	2.0792e+06	1.77621e+06	425602	688297	667028
pmb2855	L-Glutamine-O-glycoside	Amino acids and derivatives	308.122	C11H20N2O8	31262.2	32148.7	13573.3	60371.6	40424.1	50409.2	134701	148469	145086	65893	61163.1	59422.6	48084.5	46832.7	22139.4
pme0181	3-Methyl-L-Histidine	Amino acids and derivatives	169.085	C7H11N3O2	9.58121e+06	9.70688e+06	9.14327e+06	1.22173e+07	1.25072e+07	1.216e+07	1.63513e+07	1.52988e+07	1.39072e+07	645413	661125	581574	2.40979e+06	2.47967e+06	2.42448e+06
pme3388	Homoarginine	Amino acids and derivatives	188.127	C7H16N4O2	3.74941e+06	3.82821e+06	3.74888e+06	3.26161e+06	3.2072e+06	3.09293e+06	1.15406e+06	2.30483e+06	2.46639e+06	745717	741871	702998	653592	1.26736e+06	1.27487e+06
mws0260	L-Arginine	Amino acids and derivatives	174.112	C6H14N4O2	28638496	2.84645e+07	2.71881e+07	2.01332e+06	2.18334e+06	2.05457e+06	9	9	9	8.38069e+06	8.68586e+06	8.12172e+06	38402726	3.98731e+07	3.90589e+07
Zmzp000145	Trimethyllysine	Amino acids and derivatives	188.153	C9H20N2O2	112479980	1.15791e+08	1.20808e+08	1.163e+08	1.1982e+08	6.54008e+07	8.26157e+07	8.17585e+07	8.24456e+07	2.52172e+07	2.59587e+07	2.34797e+07	3.29054e+07	3.42141e+07	3.53312e+07
mws0258	L-Isoleucine*	Amino acids and derivatives	131.095	C6H13NO2	2.41892e+06	2.49379e+06	2.33391e+06	631877	598730	614134	2.58056e+06	2.51388e+06	1.3623e+06	2.61856e+06	2.61957e+06	2.38812e+06	631360	568853	777386
Zmjp000182	N-Monomethyl-L-arginine	Amino acids and derivatives	188.127	C7H16N4O2	4.62769e+06	4.36579e+06	4.49487e+06	2.76251e+06	2.79568e+06	2.57514e+06	3.39373e+06	3.58264e+06	3.4202e+06	2.15754e+06	1.99463e+06	1.97871e+06	4.14447e+06	4.59842e+06	4.28587e+06
mws1050	O-Acetylserine	Amino acids and derivatives	147.053	C5H9NO4	84142.8	99315.1	52781.9	89983.3	86362.2	100730	62543.3	73923.3	83696.7	668643	580661	646560	36814.2	65732.5	53907
mws1587	L-Norleucine*	Amino acids and derivatives	131.095	C6H13NO2	2.42556e+06	2.53193e+06	2.41536e+06	574171	573289	584250	2.55008e+06	2.3765e+06	2.33482e+06	2.60323e+06	2.50439e+06	2.56338e+06	2.84578e+06	534862	541056
pme1086	Glutathione reduced form	Amino acids and derivatives	307.084	C10H17N3O6S	118247	105369	122259	30001.4	16983.4	14639.8	45955.7	50748.6	85264.6	35583	25532	31368.5	189490	138107	216688
MWS4309	Glycyl-tryptophan	Amino acids and derivatives	261.111	C13H15N3O3	489395	503966	539558	233023	270161	221875	326315	345505	323763	199486	202463	182707	9	9	9
pme0006	L-Proline	Amino acids and derivatives	115.063	C5H9NO2	6.07435e+06	6.03592e+06	5.85145e+06	3.34037e+06	3.08732e+06	3.0174e+06	6.36448e+06	4.36159e+06	4.24575e+06	2.06078e+07	2.22194e+07	20731162	9.37723e+06	8.79609e+06	8.7214e+06
pme2617	L-Methionine Sulfoxide	Amino acids and derivatives	165.046	C5H11NO3S	597675	639784	511934	547630	602304	673073	613183	542340	514341	547851	617478	502509	426088	548733	545997
Zmgn002106	N-Acetyl-L-phenylalanine	Amino acids and derivatives	207.089	C11H13NO3	2.12912e+06	2.30972e+06	2.06931e+06	378709	406596	329414	110483	98083.3	107585	160674	187573	147402	49434.8	29082.3	46535.3
Lmbn001365	N-Hydroxy-L-isoleucine	Amino acids and derivatives	147.089	C6H13NO3	115941	99172.1	117085	56672.6	169105	159226	30947.8	28489.6	25906.4	54755.9	59349.5	55504.4	37998.9	33010.9	41735.8
pme0014	L-Glutamic acid	Amino acids and derivatives	147.053	C5H9NO4	1.02991e+07	1.08839e+07	9.0178e+06	3.80516e+06	3.18912e+06	3.21087e+06	6.5947e+06	6.06687e+06	6.02242e+06	4.05817e+07	4.06585e+07	4.15611e+07	1.16104e+07	1.20571e+07	1.16347e+07
NK10251888	NG,NG-Dimethyl-L-arginine	Amino acids and derivatives	202.143	C8H18N4O2	3.5778e+06	3.43578e+06	3.11055e+06	1.89144e+06	2.01612e+06	2.12438e+06	1.33195e+06	1.88526e+06	1.44473e+06	1.26818e+06	1.34276e+06	1.32147e+06	2.02967e+06	1.94786e+06	1.81538e+06
Lmhp001732	L-Prolyl-L-Phenylalanine	Amino acids and derivatives	262.132	C14H18N2O3	1.62876e+06	1.63123e+06	2.04099e+06	570223	675232	689397	478405	398888	430806	1.45068e+06	1.37341e+06	1.29704e+06	51213.1	90065.6	59309
mws0282	L-Tryptophan	Amino acids and derivatives	204.09	C11H12N2O2	9.56772e+06	7.92681e+06	9.71866e+06	2.30113e+07	2.30724e+07	2.17549e+07	1.78437e+07	1.54167e+07	1.61006e+07	1.53609e+06	1.5483e+06	1.49456e+06	455152	213771	172904
pme0193	L-Glutamine	Amino acids and derivatives	146.069	C5H10N2O3	6.17658e+06	5.59229e+06	5.92353e+06	1.68799e+06	2.08314e+06	1.54813e+06	1.99013e+07	1.98278e+07	1.89494e+07	1.07343e+07	1.09962e+07	1.09675e+07	1.88385e+07	1.77903e+07	1.80487e+07
mws0227	L-Leucine*	Amino acids and derivatives	131.095	C6H13NO2	2.36445e+06	2.31784e+06	814321	541818	577741	523447	2.4733e+06	2.38484e+06	2.30756e+06	2.51506e+06	2.17953e+06	2.35854e+06	422402	544403	705655
Zmdn001564	γ-Glutamylphenylalanine	Amino acids and derivatives	294.122	C14H18N2O5	1.90079e+06	1.78835e+06	2.13947e+06	785416	720738	692241	152504	122687	131641	143889	167605	151490	37714.2	28478.5	35652
mws0671	L-Homoserine*	Amino acids and derivatives	119.058	C4H9NO3	895357	984497	938968	9	9	9	1.1188e+06	1.09072e+06	1.12556e+06	4.71948e+06	4.69669e+06	4.86961e+06	2.23363e+06	990685	2.13668e+06
pme3033	N,N-Dimethylglycine	Amino acids and derivatives	103.063	C4H9NO2	195805	210628	203886	62499.8	46301.4	53338.9	27909.6	116512	34577.8	1.73224e+06	1.74734e+06	2.00062e+06	1.20038e+06	1.18163e+06	1.13373e+06
pme2758	4-Hydroxy-L-glutamic acid	Amino acids and derivatives	163.048	C5H9NO5	124108	117445	129675	239303	160675	174895	337281	298725	289794	189927	193935	257840	614233	591395	556896
pme0116	L-Carnosine	Amino acids and derivatives	226.107	C9H14N4O3	38921.3	21147.2	129105	43795.9	46788.2	44673.7	59368.4	76776.3	59668.8	46583.6	53660.3	43770.1	47153.6	42071.8	33380.6
MWS5164	N,N'-Dimethylarginine;SDMA	Amino acids and derivatives	202.143	C8H18N4O2	4.9122e+06	4.77511e+06	4.24234e+06	2.93742e+06	3.11704e+06	2.63992e+06	2.34017e+06	2.32583e+06	2.09613e+06	1.39598e+06	1.33183e+06	1.28671e+06	2.82405e+06	2.88531e+06	2.7477e+06
mws0230	L-Threonine*	Amino acids and derivatives	119.058	C4H9NO3	765604	827693	703423	284628	261965	237821	688417	814166	723769	4.94311e+06	4.93573e+06	4.73316e+06	1.29792e+06	1.38387e+06	1.26889e+06
mws0256	L-Valine	Amino acids and derivatives	117.079	C5H11NO2	4.0934e+06	4.35003e+06	3.70276e+06	937342	884380	922648	3.21692e+06	3.15429e+06	2.85711e+06	9.79757e+06	9.23635e+06	9.25021e+06	5.87136e+06	6.20639e+06	6.28283e+06
ML10181668	Cycloleucine	Amino acids and derivatives	129.079	C6H11NO2	898402	1.19904e+06	1.35472e+06	309048	318303	278808	3.23315e+06	2.97119e+06	3.23192e+06	2.13811e+06	2.13522e+06	2.03003e+06	3.09254e+06	3.14456e+06	2.27669e+06
Lmrj001698	L-Seryl-L-Isoleucine	Amino acids and derivatives	218.127	C9H18N2O4	2.81163e+06	2.89239e+06	2.90714e+06	229716	211591	168950	313463	331733	299501	2.44495e+06	2331882	1.99481e+06	1.06099e+06	1.16713e+06	1.41582e+06
pme2527	L-Ornithine	Amino acids and derivatives	132.09	C5H12N2O2	2.44402e+06	2.49306e+06	2.68264e+06	1.61149e+06	1.97235e+06	1.52022e+06	8.60089e+06	8.54597e+06	7.98787e+06	2.93471e+06	2.83618e+06	2.7472e+06	1.1115e+06	1.12876e+06	1.18358e+06
MWS2413	N-acetyl-beta-alanine	Amino acids and derivatives	131.058	C5H9NO3	9	9	9	9	9	9	5234.66	7409.25	7017.14	3343.97	11255.8	11441.8	175585	176969	208343
Lmrj002087	L-Isoleucyl-L-Aspartate	Amino acids and derivatives	246.121	C10H18N2O5	652208	654414	727216	9	9	9	1.58835e+06	1.3326e+06	276919	1.84913e+06	1.52172e+06	1.52828e+06	766880	806214	857802
MWS0132	Oxiglutatione	Amino acids and derivatives	612.152	C20H32N6O12S2	3.4824e+06	3.55723e+06	3.16987e+06	655997	624854	500002	1.19643e+06	1.00423e+06	1.08283e+06	285267	318236	256452	3.38803e+06	3.17878e+06	3.14743e+06
mws0224	DL-Methionine	Amino acids and derivatives	149.051	C5H11NO2S	5.87594e+06	5.47691e+06	6.86885e+06	2.63664e+06	2.49343e+06	2.33032e+06	552992	461705	751346	230765	237361	216968	880910	784979	787738
mws0715	Phenylacetyl-L-glutamine	Amino acids and derivatives	264.111	C13H16N2O4	945908	926747	1.04631e+06	16618.6	18666.6	35136.2	9570.24	5711.07	21131.5	1.28785e+06	1.15927e+06	1.10431e+06	58035.4	72470.2	81291.5
pme0026	L-Lysine	Amino acids and derivatives	146.106	C6H14N2O2	5.71325e+06	6.51147e+06	6.29244e+06	1.73794e+06	2.17865e+06	1.74826e+06	1.98033e+07	2.11147e+07	2.10063e+07	1.19551e+07	1.23927e+07	8.83235e+06	1.91364e+07	2.13828e+07	2.17966e+07
Zmdp000292	Arginine methyl ester	Amino acids and derivatives	188.127	C7H16N4O2	3.64559e+06	3.39352e+06	3.50553e+06	1.63416e+06	1.50352e+06	1.65547e+06	2.07084e+06	2.03517e+06	1.9025e+06	1.81417e+06	1.76507e+06	1.29018e+06	2.95294e+06	2.80039e+06	2.75204e+06
mws5041	L-Glycyl-L-isoleucine*	Amino acids and derivatives	188.116	C8H16N2O3	4.87333e+06	5.10574e+06	5.17404e+06	371196	389635	436878	228791	1.23809e+06	1.16108e+06	6.32075e+06	6.36727e+06	5.9044e+06	1.16393e+06	1.32191e+06	1.31334e+06
Lmhp001461	L-Prolyl-L-Leucine	Amino acids and derivatives	228.147	C11H20N2O3	1.34843e+07	1.4637e+07	1.41643e+07	4.58205e+06	4.7045e+06	4.76431e+06	7.171e+06	6.87738e+06	6.72097e+06	9	488127	670419	1.39908e+06	1.49267e+06	1.37081e+06
Lmhp002001	L-Valyl-L-Phenylalanine	Amino acids and derivatives	264.147	C14H20N2O3	2.28674e+06	2.35193e+06	2.34608e+06	228378	258136	223967	308572	303082	302266	1.09599e+06	1.39933e+06	1.27909e+06	509225	501651	558225
MWS4296	Glycylphenylalanine	Amino acids and derivatives	222.1	C11H14N2O3	5.56752e+06	5.28881e+06	4.31381e+06	1.21084e+06	1.35091e+06	1.23312e+06	1.12388e+06	1.14006e+06	1.05726e+06	1.47613e+06	1.93055e+06	3.37611e+06	562165	634509	605343
Zmdp001647	γ-Glutamyl-L-valine	Amino acids and derivatives	246.122	C10H18N2O5	44724.2	22685.8	19722.9	9	20754.8	15457.8	9	9	9	348768	234643	329743	49486.3	38453.5	16592.1
pme1228	5-Hydroxy-L-tryptophan	Amino acids and derivatives	220.085	C11H12N2O3	4.56603e+06	4.31965e+06	4.26594e+06	7.39869e+06	7.62949e+06	7.78422e+06	5.32673e+06	5.37082e+06	5.00567e+06	639020	700424	631227	1.19078e+06	1.16098e+06	1.16951e+06
Zmzn000113	L-threo-3-Methylaspartate	Amino acids and derivatives	147.053	C5H9NO4	2.69788e+06	2.77218e+06	2.74051e+06	1.83396e+06	1.6865e+06	1.41995e+06	3.11016e+06	2.55298e+06	2.28753e+06	3.11085e+06	3.24296e+06	2.99277e+06	3.24661e+06	3.40905e+06	3.44398e+06
MWS2426	Tryptophan glutamic acid	Amino acids and derivatives	333.132	C16H19N3O5	381108	400391	339963	253813	283484	255959	195699	184652	200009	9	9	9	9	9	9
mws0001	L-Asparagine	Amino acids and derivatives	132.054	C4H8N2O3	396488	490565	468330	32499.7	57499.7	76594.3	352553	469258	401631	2.90725e+06	2.70926e+06	2.72093e+06	3.01545e+06	3.26295e+06	3.22189e+06
Lmrj002793	Cyclo(Phe-Glu)	Amino acids and derivatives	276.112	C14H16N2O4	231731	221918	233708	143448	197828	173161	99726.5	84277	86230.6	144671	140631	134262	74640.9	57792.9	68229
MWStz103	S-(5'-Adenosyl)-L-methionine	Amino acids and derivatives	398.137	C15H22N6O5S	1.96409e+06	2.11025e+06	1.98709e+06	4.96105e+06	5.38988e+06	5.19964e+06	2.18416e+06	3.06886e+06	2.8049e+06	209050	635467	489446	1.55644e+06	1.64761e+06	1.63127e+06
pme0195	L-Cysteine	Amino acids and derivatives	121.02	C3H7NO2S	172685	213409	21646.3	19315.3	206941	189595	195832	194416	192370	192830	177131	210772	46764.9	219211	20314.3
pme0021	L-Phenylalanine	Amino acids and derivatives	165.071	C9H11NO2	3.41423e+06	3.34571e+06	3.41127e+06	3.69315e+06	3.44819e+06	3.43865e+06	1.59405e+06	1.56966e+06	1.57451e+06	916796	967989	931874	489749	531743	548061
mws5035	L-Leucyl-L-phenylalanine	Amino acids and derivatives	278.163	C15H22N2O3	2.9761e+06	2.6647e+06	2.66192e+06	446833	490143	400844	187636	190811	214177	4.24455e+06	4.12208e+06	4.80209e+06	178379	244234	242349
MWStz255	Cyclo(Pro-Phe)	Amino acids and derivatives	244.121	C14H16N2O2	46974.6	31894.4	44155.4	15261.2	20302.3	9846.55	12149.1	7558.97	12933.1	16782.3	20253.3	16823.3	6947.78	3493.65	4065.23
pme1210	L-Methionine	Amino acids and derivatives	149.051	C5H11NO2S	6.33982e+06	6.64073e+06	6.44806e+06	3.65177e+06	3.34439e+06	3.67082e+06	1.32347e+06	1.0237e+06	1.04122e+06	155201	193426	158116	1.1095e+06	1.07179e+06	1.17403e+06
pme0109	Methyldopa	Amino acids and derivatives	211.084	C10H13NO4	852544	787782	599911	437320	410190	445170	380952	435309	527223	1.18948e+06	1.04718e+06	1.09777e+06	9	9	9
MWS1771	L-Tyrosine methyl ester	Amino acids and derivatives	195.089	C10H13NO3	2.31969e+06	2.33791e+06	2.01728e+06	540047	539367	539575	34947.4	35759.5	29402.5	46856.5	49939	9	24662.5	118352	108516
pmp001257	Tridecanoylglycine	Amino acids and derivatives	271.215	C15H29NO3	87491.5	110949	110019	66229.1	46753.7	41420	10129	13888.3	8654.28	9	9	9	9	9	9
mws0520	N-Acetyl-L-tyrosine	Amino acids and derivatives	223.084	C11H13NO4	225970	196534	216131	61234.1	42308.4	51149.1	155626	177221	153918	75598.7	81160.4	69875.2	57939.3	65348.5	68385.9
pme3827	3,4-Dihydroxy-L-phenylalanine (L-Dopa)	Amino acids and derivatives	197.069	C9H11NO4	173689	111395	140214	335600	293503	306369	203425	252062	258242	173689	135417	139129	9	9	9
pme2853	Hexanoyl-L-glycine	Amino acids and derivatives	173.105	C8H15NO3	223691	263758	249467	11213.7	4349.9	12977.8	5679.01	2883.76	5049.57	14202.8	9	42692.2	5770.32	4998.78	12319.4
Lmqp000427	N-Methyl-Trans-4-Hydroxy-L-Proline	Amino acids and derivatives	145.074	C6H11NO3	84511.8	119832	106479	66990.7	72959.4	31534.1	54766.6	59048.3	77590	256345	228797	209249	90188.6	87290.4	60647.2
mws0636	L-Phenylalanyl-L-phenylalanine	Amino acids and derivatives	312.147	C18H20N2O3	351670	381104	395034	142411	147572	154227	19228.7	21179	29614.6	153800	160385	149480	15430.3	17217.6	14083.8
pme0122	N6-Acetyl-L-lysine	Amino acids and derivatives	188.116	C8H16N2O3	530153	465671	380489	450678	507516	539655	887352	893492	950045	317021	280064	263046	5.72826e+06	6.75385e+06	6.63839e+06
mws0254	L-Histidine	Amino acids and derivatives	155.07	C6H9N3O2	878581	918688	977856	9	9	9	9	9	9	6.00733e+06	6.93929e+06	6.45636e+06	3.0386e+06	3.51066e+06	2.81495e+06
Lmhp002031	L-Leucyl-L-Leucine	Amino acids and derivatives	244.179	C12H24N2O3	1.05509e+06	9	1.23849e+06	692539	749551	684512	1.20441e+06	870496	967621	4.20274e+06	4.87956e+06	3.9927e+06	1.20803e+06	1.34944e+06	1.73141e+06
mws0736	N-Glycyl-L-leucine*	Amino acids and derivatives	188.116	C8H16N2O3	1.38708e+06	1.3777e+06	1.27384e+06	294300	183940	300447	687414	1.16635e+06	909470	4.3096e+06	7.45568e+06	3.9862e+06	1.54381e+06	1.55221e+06	1.70105e+06
pme2890	L-Homocystine	Amino acids and derivatives	268.055	C8H16N2O4S2	147239	157545	147464	3119.12	6700.46	13559.3	7519.15	6892.56	11228	86853.9	89777.6	86098.4	25108.9	19024.1	20003.9
pme0008	L-Citrulline	Amino acids and derivatives	175.096	C6H13N3O3	446800	426514	382595	254698	303116	255593	208123	230515	219666	380163	489089	426806	693517	733445	685583
MWS0933	1-Methylhistidine	Amino acids and derivatives	169.085	C7H11N3O2	4.89134e+06	3.31712e+06	2.96874e+06	3.85136e+06	3.81138e+06	3.7935e+06	5.81585e+06	5.51523e+06	4.83037e+06	305399	401033	345267	969989	719287	722798
Zmdp000441	3-(Allylsulphinyl)-L-alanine	Amino acids and derivatives	177.046	C6H11NO3S	9	30619.1	9	9	102677	89599.7	9	9	9	99086	65643.8	70936.8	9	9	9
mws0629	L-Aspartyl-L-Phenylalanine	Amino acids and derivatives	280.106	C13H16N2O5	332281	334529	320918	239536	208645	267661	356060	368878	373387	438966	480729	398227	184803	224135	226570
pme1712	L-Saccharopine	Amino acids and derivatives	276.132	C11H20N2O6	530556	475240	435508	1.62711e+06	1.37085e+06	1.49979e+06	1.3229e+06	1.4782e+06	1.34472e+06	903619	976818	782762	2.06628e+06	1.89126e+06	1.75508e+06
mws4176	L-Alanyl-L-Phenylalanine	Amino acids and derivatives	236.116	C12H16N2O3	1.68386e+06	1.78809e+06	1.5981e+06	193330	174480	226689	165403	161928	141167	692731	631471	561156	438330	456101	532689
pme0057	L-Homocysteine	Amino acids and derivatives	135.035	C4H9NO2S	33475.5	18604.5	19004.1	17500.6	15628.5	14278.3	23936.6	26454.4	37685.3	23557.9	41818.5	30908.2	9	5782.89	7514.51
Zmdp000972	S-Methyl-L-cysteine	Amino acids and derivatives	135.035	C4H9NO2S	9.05643e+06	8.05818e+06	6.88934e+06	7.60634e+06	8.8299e+06	8.73018e+06	1.67307e+07	1.52067e+07	1.68436e+07	9.46404e+06	8.97898e+06	7.67828e+06	3.58915e+06	3.59772e+06	3.69266e+06
pme0075	N-Acetyl-L-glutamic acid	Amino acids and derivatives	189.064	C7H11NO5	271769	211938	250102	33857.1	18273	40580.3	25976.7	21441.7	16176.5	84224.4	72434.2	81203.3	17264.2	22569.9	24536
pme2559	N-Acetyl-L-Aspartic Acid	Amino acids and derivatives	175.048	C6H9NO5	89097	55079.7	72405.7	17549.4	24055.7	18123.4	34981.6	16417.4	23761.9	174784	186703	146227	184965	160348	164073
MWS0502	β-Alanine	Amino acids and derivatives	89.0477	C3H7NO2	16296.9	17518.4	19455.9	26438.3	24858.6	13825.2	27124.2	13358.9	20874.5	22331.9	23645.2	15134.9	17503.9	13779.6	21728.4
pme0010	L-Serine	Amino acids and derivatives	105.043	C3H7NO3	95025	88879.7	50862.7	37285.9	51696.1	62346	71351.7	101904	96110.4	9	9	9	97080.6	108009	120866
pmb2857	L-Glutamic acid-O-glycoside	Amino acids and derivatives	309.106	C11H19NO9	25469.4	24460.9	20024.4	64055.9	69722	53648.9	119131	124226	146796	111894	85346.6	86579.2	30244.7	16570.2	16175.8
pme2914	3-Hydroxy-3-methylpentane-1,5-dioic acid	Amino acids and derivatives	162.053	C6H10O5	7.09597e+06	6.98267e+06	7.14749e+06	1.84837e+07	3.49399e+07	1.83354e+07	1.91159e+06	2.06558e+06	9	3.22734e+07	3.17395e+07	3.02946e+07	4.177e+06	3.97902e+06	4.62986e+06
Lmbp000123	L-Homomethionine	Amino acids and derivatives	163.067	C6H13NO2S	69654.2	80904.7	93509.5	57823.8	66368.7	46527.7	64735.8	49834.4	53409.5	216645	268868	221537	32282.9	42109.1	27698
pme0253	N-Acetyl-L-leucine	Amino acids and derivatives	173.105	C8H15NO3	44799.3	35419.1	36569.9	46260.3	50579.3	40987.3	90285.6	106897	110011	147294	158846	141518	175452	169733	205302
Zmdp001857	γ-Glutamyltyrosine	Amino acids and derivatives	310.116	C14H18N2O6	9	9	9	9	9	9	96514.1	73625	82750.2	114703	121803	122161	15689	14665	29074.9
Zmdp000976	S-(2-Carboxypropyl)cysteine	Amino acids and derivatives	207.056	C7H13NO4S	18431.8	21075.3	20198.3	41086.5	51362.5	59831.2	8388.69	22737.6	12871.6	34347.9	21039.9	26077.9	9	9	9
pme2566	5-L-Glutamyl-L-amino acid	Amino acids and derivatives	218.09	C8H14N2O5	146618	138976	116029	224928	245117	240935	171165	165594	168396	148295	139867	202551	37952.7	40625.2	57756.2
MWS4471	N-Alpha-Acetyl-L-Asparagine	Amino acids and derivatives	174.064	C6H10N2O4	43235.6	58730.1	40043	237949	280557	222278	43066.5	45363.4	50905	30358.7	44496.5	36646.3	123192	115371	73418.6
Lmrj002244	Cyclo(Pro-Pro)	Amino acids and derivatives	194.106	C10H14N2O2	67401.5	45845.3	63936.5	77970.1	73457.9	74676.9	89100.9	101490	92152.1	127229	121613	107542	33793.5	47452	48055.9
mws0193	L-Homocitrulline	Amino acids and derivatives	189.111	C7H15N3O3	141914	110381	114223	101265	73660.5	123742	127597	151656	139180	143461	173175	146432	580090	734700	642231
pme2743	N-Phenylacetylglycine	Amino acids and derivatives	193.074	C10H11NO3	34064.8	23058.6	11477.7	9	18175	18452.6	9	9	9	331064	319309	303683	11241	26446.6	16118.7
mws0250	L-Tyrosine	Amino acids and derivatives	181.074	C9H11NO3	4.29097e+07	4.91197e+07	3.09392e+07	37615347	3.6289e+07	3.70623e+07	1.38374e+07	4.75602e+07	4.88898e+07	4.91445e+07	4.01855e+07	3.95014e+07	3.05506e+07	2.83656e+07	3.12831e+07
mws0805	N-Acetylneuraminic acid	Amino acids and derivatives	309.106	C11H19NO9	862703	922426	862369	834201	742480	734333	72879	85938.6	85545.3	23693.3	30930.2	26503	9825.53	2344.34	5900.07
MWStz091	Cyclo(L-Ala-L-Pro)	Amino acids and derivatives	168.09	C8H12N2O2	35635.1	61869.6	31077.5	16509.2	9891.94	12961.4	12553	20519.3	12175.9	19410.8	24727.3	23078	34195.3	33243.1	18507.2
pme3382	N-Acetyl-L-threonine	Amino acids and derivatives	161.069	C6H11NO4	59382.6	77217.9	53478.2	31553.5	43590.9	20388.4	29732.5	16983.4	25769.4	298438	276537	244170	21320.1	17767.1	20858.5
MWSmce706	Cyclo(Ala-Gly)	Amino acids and derivatives	128.059	C5H8N2O2	100861	274404	332287	48995.1	55941.9	58262.6	9	9	9	120820	138400	119948	225151	244872	203475
pmb0464	L-Aspartic acid-O-diglucoside	Amino acids and derivatives	457.143	C16H27NO14	123488	126724	98004.7	2089.92	2089.92	6449.73	23524.9	24653	20734.9	426624	501792	475407	190708	189735	185831
pme0170	N-Acetyl-L-Arginine	Amino acids and derivatives	216.122	C8H16N4O3	130588	141994	134613	258146	194167	171990	311807	245724	170495	107960	99895	115083	404953	314607	382442
MWStz261	Cyclo(D-Leu-L-Pro)	Amino acids and derivatives	210.137	C11H18N2O2	53522.2	45589.4	50015.6	10659.7	13392.4	15225.8	16080.2	24158.4	16680	38043.2	23219.9	35028.4	17270.8	12085.9	23287.2
Lmhp002764	Cyclo(Pro-Leu)	Amino acids and derivatives	210.137	C11H18N2O2	44422	48909.6	53697.7	9	10817.3	19628.1	16212.6	11911.1	27576.3	31708.6	32147.9	28065.2	11317.8	17031.5	11598
MWS3035	N-Methyl-L-Glutamate	Amino acids and derivatives	161.069	C6H11NO4	28781.1	29685.3	24051.1	44299.5	29112.1	45025.4	27178	23933.4	27762.2	54427.9	42035.4	45560.4	39359.2	30380.4	31499.9
mws0263	5-Oxo-L-Proline	Amino acids and derivatives	129.043	C5H7NO3	12881.7	12166.4	14312.9	11713.6	8908.31	6000.66	6804.08	4296.72	6701.52	38856.3	44356.4	49842.8	146200	139184	142357
Zmdp002216	L-γ-Glutamyl-L-leucine	Amino acids and derivatives	260.137	C11H20N2O5	163577	172797	283539	112280	126251	189664	269242	191591	286683	704396	708231	307858	1.13675e+06	1.28716e+06	1.22135e+06
pme1286	S-(5'-Adenosy)-L-homocysteine	Amino acids and derivatives	384.122	C14H20N6O5S	554625	470375	505664	3.31944e+06	899945	3.29685e+06	1.0624e+06	1.60048e+06	615448	69848.5	28961.3	11670.5	195047	167785	322961
MWSmce609	L-Aspartic acid	Amino acids and derivatives	133.037	C4H7NO4	30794.6	47473.6	43135.1	14757.1	12842.6	30176.6	60945.1	100077	92378.6	9	9	9	127119	102081	89171.1
mws0124	N-(3-Indolylacetyl)-L-alanine	Amino acids and derivatives	246.101	C13H14N2O3	107676	94962	121150	159405	148578	125440	94442.7	101531	73475.1	11344.6	19855.5	10925.1	9	9	9
pme2773	L-Cystathionine	Amino acids and derivatives	222.067	C7H14N2O4S	154024	128303	82403.9	3.13172e+06	7.71737e+06	2.28081e+06	197585	248905	214348	41700.1	35954.6	25682.6	55214.6	93734.6	56454.6
pmb0962	L-Lysine-Butanoic Acid	Amino acids and derivatives	234.158	C10H22N2O4	37217	43352.9	70754.9	5782.89	15119.4	8410.11	24548.2	30508.5	28405.2	100979	114880	85362.6	77380.5	92026.7	162033
MWS0813	5-Oxoproline	Amino acids and derivatives	129.043	C5H7NO3	11451.1	13196.8	20095.8	9812.25	14058.9	18985	11781.9	5250.62	21069	35924.3	34361.4	32899.4	135204	133092	136634
pme1419	L-Methionine methyl ester	Amino acids and derivatives	163.067	C6H13NO2S	88189.7	62820.7	75393.3	42640.7	52608.6	49790.5	14958.1	38131.8	37035.5	9	9	9	158176	168912	175899
Zmyn000155	N-α-Acetyl-L-ornithine	Amino acids and derivatives	174.1	C7H14N2O3	87845.5	125370	144015	545771	9	585169	227233	170677	185951	88865.2	92371.6	128378	916054	481462	351794
pmf0470	cis-4-Hydroxy-D-proline	Amino acids and derivatives	131.058	C5H9NO3	145597	177830	189884	161235	204115	158665	147546	136344	181049	167372	192395	224753	52539.8	9	110726
pme3351	Allysine(6-Oxo DL-Norleucine)	Amino acids and derivatives	145.074	C6H11NO3	13202.5	26833.5	16791.6	91118.4	52930.2	108339	16305.3	14398.5	18329	81846.8	84208.5	84439.9	62883.7	47117.8	62813.8
ML10198895	N-Methylglycine	Amino acids and derivatives	89.0477	C3H7NO2	6380.73	11018.7	8699.73	4186.77	4061.73	3017.41	8777.34	5853.51	9859.23	11795.1	18109.2	10830.6	19307.3	32034.7	20294.7
mws4167	Luteolin-7-O-glucuronide	Flavonoids	462.08	C21H18O12	15335.4	13543.2	11565.5	29430.5	12181	22484.8	23052.8	19210.7	12845.1	66528.9	72327.7	77511.9	9	9	9
mws0043	Nobiletin (5,6,7,8,3',4'-Hexamethoxyflavone)	Flavonoids	402.132	C21H22O8	2377.7	65595.5	1790.08	1516.44	1863.18	3866.81	10114.4	475550	4355.75	6508.9	4147.94	5023.09	20543.8	19227	16571.2
MWS20151	Apigenin; 4',5,7-Trihydroxyflavone	Flavonoids	270.053	C15H10O5	165896	230112	196487	65204.5	52168	57026.7	14195.5	11103.6	2126.98	18721.6	15954.5	21787.2	9	9	9
mws0034	Epigallocatechin-3-gallate	Flavonoids	458.085	C22H18O11	335506	279386	301346	43602.6	59786.1	51584.6	9	9	9	9	9	9	9	9	9
Zmyn003693	6-Hydroxy-2'-methoxyflavone	Flavonoids	268.074	C16H12O4	9	9	9	7046.17	14092.5	11622	7971.22	6003.93	4616.39	13497	11437.6	8480.68	9	9	9
mws1329	Quercetin-7-O-glucoside	Flavonoids	464.096	C21H20O12	16983.7	20776.4	11875	24489.3	14862.4	27318.1	50946.6	61829.9	9578.92	10398	11078.4	9	7421.95	9	11148.7
Hmhp002580	Methylpicraquassioside A	Lignans and Coumarins	412.133	C19H24O10	692252	708355	715433	728835	673264	581173	681385	639838	650898	1.17986e+06	1.2019e+06	1.31805e+06	848458	1.20552e+06	1.39932e+06
Hmcp007916	3-Methyl-6-methoxy-8-hydroxy-3,4-dihydroisocoumarin	Lignans and Coumarins	208.074	C11H12O4	9	9	9	33278	38019.5	39725.3	9	9	9	9	9	9	1.34667e+06	1.36087e+06	1.16942e+06
Lhhp120812	Methylillicinone F	Lignans and Coumarins	278.152	C16H22O4	353903	337992	337338	370737	380254	355450	403904	417660	399650	104358	133538	259918	1.95813e+06	1.70281e+06	1.97829e+06
mws1013	Esculetin (6,7-Dihydroxycoumarin)	Lignans and Coumarins	178.027	C9H6O4	70830.2	46998.2	83384	85466.4	112815	86189.8	53520.4	67342.7	29146.3	351914	377843	432338	9	9	9
mws4173	5,7-Dimethoxycoumarin (Limettin)(Citropten)	Lignans and Coumarins	206.058	C11H10O4	9	9	9	9	9	9	9	9	9	9	9	9	60852.5	83736	64261.2
pme2996	4-Hydroxycoumarin	Lignans and Coumarins	162.032	C9H6O3	26089.3	20876.4	19651.9	52789.6	45953.1	41634.9	52235.1	41831	54306.9	15092.2	21126.2	26515.3	9	9	9
Lmbn001181	Fraxetin-7,8-di-O-glucoside	Lignans and Coumarins	532.143	C22H28O15	116483	132894	126327	165087	104406	167533	66530.9	69973.2	129997	9	9	9	9	10313	14421.6
Rfmb087	9-Hydroxy-13-oxo-10-octadecenoic Acid	Lipids	312.23	C18H32O4	261591	259851	262365	206834	221100	228979	518923	503847	441576	1.15351e+07	1.19483e+07	9.15277e+06	2.58415e+06	2.31285e+06	2.61898e+06
MWSslk132	Hexadecanedioic acid	Lipids	286.214	C16H30O4	22505.2	20377.8	22440.1	150520	151614	141809	152993	150801	152384	86557.8	90239.5	82607	32394.8	29452.4	30507.7
Zmyn004732	2R-hydroxy-9Z,12Z,15Z-octadecatrienoic acid	Lipids	294.219	C18H30O3	54500.6	58683.4	34382	384581	336474	561058	93609.3	95665.4	100630	4.21792e+06	5.26593e+06	6.80017e+06	730073	1.04632e+06	1.05332e+06
Hmqn003054	9,10,11-Trihydroxy-12-octadecenoic acid	Lipids	330.24	C18H34O5	142570	132135	138073	33765	34652.2	32695.6	139996	152211	156581	3.97112e+06	4.09524e+06	3.73957e+06	145781	144313	163946
MWS5235	12-Hydroxyoctadecanoic acid	Lipids	300.266	C18H36O3	73124	60741.5	63289	250478	246946	255539	63319.8	136836	618295	59902.5	57766.5	67656.2	62075.1	85146.9	80397.3
Zmyn004676	17-Hydroxylinolenic acid	Lipids	294.219	C18H30O3	4.32683e+06	4.31452e+06	4.32366e+06	557985	1.01698e+06	673091	1.41225e+06	2.65293e+06	2.55074e+06	5.20112e+07	5.29053e+07	3.29016e+07	312180	280387	280742
Lmbn004240	9,10-Dihydroxy-12,13-epoxyoctadecanoic acid	Lipids	330.241	C18H34O5	128099	129290	136741	9	9	9	28645.8	23469	25146.6	2.06365e+06	2.1282e+06	1.71887e+06	9	9	9
pmc0960	LysoPC 20:4	Lipids	543.332	C28H50NO7P	9	9	9	9	9	9	9	9	9	395172	422124	351072	36836.4	53599.2	38142.2
MWS5231	Tridecanedioic acid	Lipids	244.167	C13H24O4	139373	135055	140596	146073	145298	152102	144954	163262	150448	148641	147621	154549	142941	135875	126674
Rfmb091	9S-Hydroxy-10E,12Z-octadecadienoic acid	Lipids	296.235	C18H32O3	1.47153e+07	1.50365e+07	1.47374e+07	2.38577e+06	2.49112e+06	2.53199e+06	7.37301e+06	7.2994e+06	6.97257e+06	1.102e+08	1.0913e+08	1.05783e+08	1.2041e+06	1.13682e+06	1.16443e+06
pmb2787	9-Oxo-10E,12Z-octadecadienoic acid	Lipids	294.219	C18H30O3	90677.8	120528	128349	99507.4	98299.2	93961.5	112747	99166.7	99231.1	1.54704e+06	1.78987e+06	1.2324e+06	73782.4	56443.7	81354.3
Lmhp008833	LysoPC 16:1(2n isomer)	Lipids	493.317	C24H48NO7P	2.69358e+06	2.54426e+06	2.62376e+06	7.3267e+06	7.36552e+06	6.94278e+06	1.28388e+06	1.37695e+06	2.43451e+06	4.98095e+06	5.00798e+06	4.45265e+06	1.22484e+06	950789	1.23127e+06
MWS80006	9-Hydroperoxy-9Z,11E-Octadecadienoic Acid	Lipids	312.23	C18H32O4	34292.3	37014.8	33831.4	68357.4	70331.7	80535.7	30064.1	31277.4	26278.7	165345	163248	157924	46125.2	37917.5	38248.9
Lmhp010908	LysoPC 19:1	Lipids	535.364	C27H54NO7P	252403	345642	365481	53347.8	45729.2	39422.5	75138.1	73945.5	77422.5	1.50707e+06	1.59738e+06	1.20368e+06	341902	299884	331761
Lmbn005369	13(S)-HODE;13(S)-Hydroxyoctadeca-9Z,11E-dienoic acid	Lipids	296.235	C18H32O3	1.77038e+07	1.73417e+07	1.81331e+07	3.0643e+06	2.99056e+06	3.15982e+06	9.17086e+06	9.13483e+06	8.65656e+06	1.06458e+08	1.05567e+08	1.06016e+08	1.41285e+06	1.35245e+06	1.35673e+06
pmb2799	12,13-Epoxy-9-Octadecenoic Acid*	Lipids	296.235	C18H32O3	49593.5	48283.5	50089	167965	184046	172346	61182.7	56346	60524.9	627190	651379	599484	76253.3	68112.3	72596.3
pmb0855	LysoPC 16:0	Lipids	495.332	C24H50NO7P	4.53142e+06	4.69009e+06	4.58264e+06	6.02631e+06	6.47059e+06	5.91736e+06	2.86969e+06	2.56024e+06	2.61434e+06	6.85303e+06	7.15412e+06	5.77765e+06	2.99107e+06	2.8414e+06	3.03642e+06
MWS0952	Dihydrosphingosine-1-Phosphate	Lipids	381.264	C18H40NO5P	161816	176292	169627	28187	25520.6	27655.4	35013.8	39729.5	33631.1	11000.7	14102.5	17118.3	24160.3	25246.9	20791.4
pmn001694	9,10,13-Trihydroxy-11-Octadecenoic Acid	Lipids	330.241	C18H34O5	1.6569e+06	1.56077e+06	1.58808e+06	263258	301052	250276	1.58919e+06	1.54215e+06	1.4752e+06	4.21809e+07	4.47735e+07	4.38014e+07	372464	408787	409796
MWSslk080	10-Hydroxydecanoic acid	Lipids	188.141	C10H20O3	9	9	9	9	9	9	9	9	9	37025.8	40134.8	37495.3	1.70035e+06	1.66869e+06	1.81623e+06
pmn001689	9-Hydroxy-12-oxo-15(Z)-octadecenoic acid	Lipids	312.23	C18H32O4	8813.8	12024.6	13181.3	15426.8	5025.12	8173.49	11849.4	6013	8678.11	28948.3	14001.3	24219	10520.6	14464.9	14168
Lmbn004685	5S,8R-DiHODE; (5S,8R,9Z,12Z)-5,8-Dihydroxyoctadeca-9,12-dienoate	Lipids	312.23	C18H32O4	8813.8	12024.6	13181.3	15426.8	5025.12	8173.49	11849.4	6013	8678.11	28948.3	14001.3	24219	10520.6	14464.9	14168
pmf0397	Arachidic acid	Lipids	312.303	C20H40O2	232472	238872	233029	599408	550371	506344	230553	277217	251416	266282	307152	259643	215818	194775	190395
Lmbn005923	Crepenynic acid	Lipids	278.225	C18H30O2	6085.54	8078.37	7431.11	166554	155593	138228	10539.8	10844.6	8100.07	21473.4	20660.8	19459.5	9	9	9
MWSmce692	γ-Linolenic Acid	Lipids	278.225	C18H30O2	3451.36	5465.48	7761.46	150210	145775	129704	8818.94	6926.41	12984.3	22437.9	15899.1	8659.92	9	9	9
mws1491	Linoleic acid	Lipids	280.24	C18H32O2	2.90057e+07	3.07389e+07	2.9442e+07	1.14412e+08	1.12238e+08	111006060	4.85583e+07	4.91893e+07	4.80175e+07	7.97703e+07	7.4931e+07	7.94821e+07	3.12194e+07	31094465	3.29093e+07
Lmhp010190	LysoPC 18:1(2n isomer)	Lipids	521.348	C26H52NO7P	9.28817e+06	1.28253e+07	1.30863e+07	1.01586e+07	9.96068e+06	9.8569e+06	2.16706e+07	1.9383e+07	2.08335e+07	3.36534e+07	3.52509e+07	2.87806e+07	4.85776e+06	5.76796e+06	6.06341e+06
pmp001281	LysoPC 18:1	Lipids	521.348	C26H52NO7P	9.28817e+06	1.28253e+07	1.30863e+07	1.01586e+07	9.96068e+06	9.8569e+06	2.16706e+07	1.9383e+07	2.08335e+07	3.36534e+07	3.52509e+07	2.87806e+07	4.85776e+06	5.76796e+06	6.06341e+06
pmb0874	LysoPE 18:2(2n isomer)	Lipids	477.286	C23H44NO7P	872609	827917	819746	223124	178791	199011	822347	768614	791833	4.74851e+06	4.79214e+06	4.49424e+06	588684	602021	588701
pmn001610	Eicosadienoic acid	Lipids	308.272	C20H36O2	2.52757e+06	2.56416e+06	2.54739e+06	1.81991e+06	1.70504e+06	1.84484e+06	1.80329e+06	1.91242e+06	1.72634e+06	7.53333e+06	6.87167e+06	7.25546e+06	7.19828e+06	8.00734e+06	7.30177e+06
Lmbn005287	7S,8S-DiHODE; (9Z,12Z)-(7S,8S)-Dihydroxyoctadeca-9,12-dienoic acid	Lipids	312.23	C18H32O4	12692.1	11599.2	12631.9	467309	476568	456719	204081	194379	191110	154767	166377	157231	45844.1	45728	47554.5
MWS80007	13-Hydroperoxy-9Z,11E-octadecadienoic acid	Lipids	312.23	C18H32O4	12692.1	11599.2	12631.9	467309	476568	456719	204081	194379	191110	154767	166377	157231	45844.1	45728	47554.5
mws1488	Palmitic acid	Lipids	256.24	C16H32O2	103244	112072	107883	109424	107494	115067	122426	112999	118242	159434	152224	164766	123003	117180	111144
pmb2792	13-Hydroxy-6,9,11-octadecatrienoic acid	Lipids	294.219	C18H30O3	55584.6	51654.7	51468.1	62504.7	60052.3	58630.3	56781.7	55196.1	56006.3	61640.7	61746.7	62069.6	53027.4	49672.7	51615.9
mws0752	Undecylic Acid	Lipids	186.162	C11H22O2	347011	348653	359005	630170	636177	629180	460226	414126	429835	217168	232071	234386	417338	419094	427906
pmf0297	1-Eicosanol	Lipids	298.324	C20H42O	244203	209261	162788	522747	358246	358455	245972	285963	292205	9	9	9	9	9	9
pmb2640	Dodecanoic acid (Lauric acid)	Lipids	200.178	C12H24O2	34452.7	40755.8	34206.2	199950	200197	195452	72405.7	71837.4	74782.9	39339.8	37130.6	42316.9	72605.4	75798.4	77603.7
Lmhp009187	LysoPE 15:0	Lipids	439.27	C20H42NO7P	298247	305607	305144	42919.1	38210.8	44781.5	160685	146850	170259	254058	259203	246792	345187	314124	337040
pmd0132	LysoPC 16:0(2n isomer)	Lipids	495.332	C24H50NO7P	853608	733619	844737	779031	704050	815035	384751	372735	325172	1.19205e+06	1.25481e+06	1.10699e+06	494422	497776	409167
Lmbn005662	9(10)-EpOME;(9R,10S)-(12Z)-9,10-Epoxyoctadecenoic acid	Lipids	296.235	C18H32O3	2.17807e+06	2.17495e+06	2.23701e+06	313301	337295	352348	178448	168191	162262	811956	792122	780650	118152	113470	120575
Lmbn007891	Hydroxy ricinoleic acid	Lipids	314.246	C18H34O4	15621.2	18285.8	17176.3	28993.7	32724.3	30612.5	18771.9	15343.1	20067.9	303724	295000	274851	17456.9	19726	23075.2
Zmyn005252	3-Hydroxy-palmitic acid methyl ester	Lipids	286.251	C17H34O3	161387	180619	172311	206829	229980	168665	110210	117468	123203	337123	340928	354507	385120	407815	325249
pmb0865	LysoPC 18:3(2n isomer)	Lipids	517.317	C26H48NO7P	589227	514286	600689	820708	482927	799101	450548	452887	454457	1.56436e+06	1.61136e+06	1.4795e+06	804644	717930	741759
pmb0854	LysoPC 18:3	Lipids	517.317	C26H48NO7P	589227	514286	600689	820708	482927	799101	450548	452887	454457	1.56436e+06	1.61136e+06	1.4795e+06	804644	717930	741759
Lmhp008742	LysoPC 20:5	Lipids	541.317	C28H48NO7P	9	9	9	9	9	9	9	9	9	219527	232995	207759	9	9	9
pmb0863	LysoPC 16:2(2n isomer)	Lipids	491.301	C24H46NO7P	870745	838438	984193	762668	756892	637256	796841	782989	832766	1.71083e+06	1.66425e+06	1.53177e+06	771349	726891	1.07429e+06
MWS2430	13-methylmyristic acid	Lipids	242.225	C15H30O2	3.09428e+06	3.09575e+06	2.55714e+06	186727	184982	171343	1.67444e+06	1.83615e+06	1.73813e+06	6.51947e+06	6.08326e+06	6.70374e+06	1.49707e+07	1.12897e+07	1.55208e+07
pmb0889	Punicic acid (9Z,11E,13Z-octadecatrienoic acid)	Lipids	278.225	C18H30O2	1.56676e+07	1.51339e+07	1.67081e+07	7.89126e+06	8.05017e+06	7.95275e+06	8.06479e+06	7.72458e+06	7.47037e+06	8.73922e+07	8.70656e+07	7.9297e+07	1.04642e+07	9.46218e+06	1.07509e+07
Lmyn007622	9,10,18-Trihydroxystearic acid	Lipids	332.256	C18H36O5	9	9	9	9	9	9	9	9	9	59350.8	57619.3	59239.9	9	9	9
pmb2319	LysoPC 15:0	Lipids	481.317	C23H48NO7P	106075	106754	115910	3382.75	3929.82	9	26913.9	24602	26636.9	124704	124597	111044	211607	205464	193718
pmb0876	LysoPE 16:0	Lipids	453.286	C21H44NO7P	2.66348e+06	2.75958e+06	2.68439e+06	1.01318e+07	1.06626e+07	9.64737e+06	3.09976e+06	2.85209e+06	2.99244e+06	5.90784e+06	5.75183e+06	5.18963e+06	1.13979e+06	1.0362e+06	1.14502e+06
Zmyn005384	2R-Hydroxyoctadecanoic Acid	Lipids	300.266	C18H36O3	5.02793e+06	5.27164e+06	5.09016e+06	1.52538e+06	1.51085e+06	1.48003e+06	2.59268e+06	2.33197e+06	2.25297e+06	2.59791e+07	2.94431e+07	3.25333e+07	7.14049e+07	7.16816e+07	5.35926e+07
Lmhp008589	LysoPE 18:3(2n isomer)	Lipids	475.27	C23H42NO7P	176368	167564	162059	128028	122287	112985	166606	150436	177356	1.91939e+06	1.87827e+06	1.69106e+06	245806	154207	240675
pmb0856	LysoPE 18:1(2n isomer)	Lipids	479.301	C23H46NO7P	5.36226e+06	5.6328e+06	5.56466e+06	5.94748e+06	6.10856e+06	4.33022e+06	1.53682e+07	1.35704e+07	9.96839e+06	9	9	9	2.89032e+06	2.59051e+06	3.22211e+06
pmp001251	LysoPC 18:2(2n isomer)	Lipids	519.332	C26H50NO7P	1.01721e+06	943583	1.00185e+06	354640	318208	352364	798840	852105	767841	2.34532e+06	2.30137e+06	2.22107e+06	553261	521836	495044
pmp001273	LysoPC 18:2	Lipids	519.332	C26H50NO7P	1.01721e+06	943583	1.00185e+06	354640	318208	352364	798840	852105	767841	2.34532e+06	2.30137e+06	2.22107e+06	553261	521836	495044
pma1303	LysoPC 16:2	Lipids	491.301	C24H46NO7P	197701	223014	213939	163079	184067	193134	186334	129794	146812	9	9	9	293633	293537	241614
pme2827	Palmitaldehyde	Lipids	240.245	C16H32O	4.87455e+07	5.85701e+07	4.47169e+07	8.31858e+07	8.71691e+07	9.0248e+07	8.07203e+07	8.1702e+07	8.33678e+07	9.35545e+07	9.71978e+07	1.05555e+08	7.40089e+07	7.22421e+07	7.09199e+07
pmb0881	LysoPE 18:2	Lipids	477.286	C23H44NO7P	841325	842455	850032	216402	172695	201927	802610	828717	782333	4.74558e+06	4.70615e+06	4.31629e+06	603139	533597	591425
Lmcn009122	(7Z)-Hexadecenoic acid	Lipids	254.225	C16H30O2	108689	113881	110212	472619	566625	473476	175132	165379	166223	211401	214871	200604	36851.9	42845.6	44386.7
MWS1816	10-Undecenoic acid	Lipids	184.146	C11H20O2	29025.8	11959.6	25956	14938.1	11838.3	33006.3	15323	17107.5	13638	24799.5	27307.2	26253	14868.1	26735.5	28748
pmd0160	LysoPE 16:0(2n isomer)	Lipids	453.286	C21H44NO7P	555568	602286	580122	1.7557e+06	2.09871e+06	1.87245e+06	613313	587740	541506	1.21854e+06	1.21113e+06	963802	287721	244360	229305
pmp001270	LysoPC 16:1	Lipids	493.317	C24H48NO7P	1.43557e+06	1.50452e+06	1.8367e+06	5.63319e+06	4.20926e+06	3.60325e+06	850749	869507	587227	918885	731577	644964	317795	335295	227491
Lmbn005487	12,13-DHOME; (9Z)-12,13-Dihydroxyoctadec-9-enoic acid	Lipids	314.246	C18H34O4	18320.3	17229.7	14909.4	201722	201632	194759	41854.6	39569.7	39259.2	94347.9	94423.3	89081.3	28769.1	27848.8	28767.4
mws0289	LysoPE 18:1	Lipids	479.301	C23H46NO7P	5.75199e+06	6.51565e+06	6.1367e+06	6.95842e+06	6.92676e+06	6.55155e+06	1.66441e+07	1.57611e+07	1.66421e+07	9	9	9	3.89478e+06	3.71869e+06	4.10457e+06
Lmcn009539	E,E,Z-1,3,12-Nonadecatriene-5,14-diol	Lipids	294.256	C19H34O2	114415	111068	122515	120997	117857	128704	57071.4	45427.5	48606.7	225449	213606	226148	156615	161718	149435
mws0362	Heptadecanoic acid	Lipids	270.256	C17H34O2	670242	709788	714183	9	9	9	9	9	9	1.20533e+06	1.17219e+06	1.1563e+06	467737	459924	436843
Lmbn006152	(9Z,11E)-Octadecadienoic acid	Lipids	280.24	C18H32O2	104850	101151	62825.1	532613	521059	497450	173314	172164	175954	311034	279598	287385	109795	107160	116826
MWS2673	5,6-DiHETrE [(±)5,6-dihydroxy-8Z,11Z,14Z-eicosatrienoic acid]	Lipids	338.246	C20H34O4	8749.22	11395	10763.4	23722.8	24200.8	24211.3	25384.1	20835.6	21889.3	73807.6	79963.1	57586.7	9	9	9
pmb0880	LysoPE 18:0(2n isomer)	Lipids	481.317	C23H48NO7P	106976	118167	119051	213930	201047	201580	320924	268196	678785	9	71244.4	9	82942.5	66991.6	74752.5
Lmhp008763	LysoPE 16:1(2n isomer)	Lipids	451.27	C21H42NO7P	783080	659911	746478	1.48998e+06	1.44937e+06	1.09262e+06	561744	605497	387066	6.60089e+06	6.4763e+06	5.70323e+06	305170	255255	188926
MWS0946	Sphingosine-1-Phosphate	Lipids	379.249	C18H38NO5P	19647.1	24097.4	18662.9	4895.21	4656.98	5276.35	6336.07	5891.14	7051.7	9	9	9	3179.96	4098.74	2696.15
Lmhp008718	LysoPC 17:2	Lipids	505.317	C25H48NO7P	1.74105e+06	1.64946e+06	1.28616e+06	55489.1	91679.8	57297.4	263437	264481	262904	1.73924e+06	1.63401e+06	1.57867e+06	403587	391875	386790
pmb1650	Octadeca-11E,13E,15Z-trienoic acid	Lipids	278.225	C18H30O2	6.62738e+06	6.31811e+06	6.49075e+06	8.81228e+06	8.23518e+06	7.9192e+06	1.05191e+07	10600426	9.62241e+06	4.85068e+06	5.19298e+06	3.83397e+06	6.06588e+07	5.18649e+07	5.99294e+07
Lmhp010162	LysoPE 17:0	Lipids	467.301	C22H46NO7P	93810.1	98787	96602.6	9	9	9	9	9	9	54462.5	52646.3	47448.3	18742.6	12791.2	14993
Lmxn015337	Methyl palmitate	Lipids	270.256	C17H34O2	70892.6	67318.1	59522.3	15900.7	13432.1	13225.4	28702.5	30792	24959.7	92770	91348	109529	80003.5	94717.2	107801
Lmhp009034	LysoPE 16:1	Lipids	451.27	C21H42NO7P	872560	739432	565271	2.92685e+06	2.26405e+06	2.05122e+06	541422	418310	550382	988068	788628	837785	114315	130130	144966
pmb2804	13S-Hydroperoxy-9Z,11E-octadecadienoic acid	Lipids	312.23	C18H32O4	178590	175664	188974	382648	410623	400895	377629	368171	362769	3.10776e+06	3.15507e+06	2.98446e+06	834777	902176	936492
Zmyn004449	9-Hydroxy-12-oxo-10(E),15(Z)-octadecadienoic acid	Lipids	310.214	C18H30O4	9	9	9	23008.8	23788.4	26932.4	29011.9	24518.3	23677.3	367753	392163	399165	9	9	9
mws0120	Choline Alfoscerate	Lipids	257.103	C8H20NO6P	2.06908e+06	2.32946e+06	2.12498e+06	1.36249e+06	2.44354e+06	1.79784e+06	2.68357e+06	1.70491e+06	1.79885e+06	2.90904e+07	3.0727e+07	2.94599e+07	2.22934e+06	2.38804e+06	2.21495e+06
pmd0136	LysoPC 18:0(2n isomer)	Lipids	523.364	C26H54NO7P	802954	742792	753607	123098	116447	109941	83484.8	76811.9	94910.8	555501	514807	406921	148003	124534	143587
mws0369	Arachidonic Acid	Lipids	304.24	C20H32O2	9	9	9	17080	5312.62	3807.43	9	9	9	73938.7	70054.7	71924.9	11385.9	14578.4	13421.5
MWSslk133	1,14-Tetradecanedioic Acid	Lipids	258.183	C14H26O4	25350.5	28553.7	24805.4	52780.6	58897.3	61605	205180	184166	185185	56145.8	57634	52490	31343.6	32687.8	35272.4
pmf0293	1-Octadecanol	Lipids	270.292	C18H38O	58403.6	63325.2	66805.5	66836.3	68587.4	67716.3	66457.3	68098.1	71072.1	69196.1	67266.2	62765.2	64914.2	63947.7	64494
pmb2228	LysoPC 19:0	Lipids	537.379	C27H56NO7P	61617	9	98031.8	155522	198786	114807	933644	636853	749725	585368	571126	556392	9	9	9
pmb2786	9-Hydroxy-10,12,15-octadecatrienoic acid	Lipids	294.219	C18H30O3	9	9	9	9	9	9	9	9	9	14280.7	16785.6	16073.1	9	9	9
Lmbn005443	13-KODE; (9Z,11E)-13-Oxooctadeca-9,11-dienoic acid	Lipids	294.219	C18H30O3	9	9	9	9	9	9	9	9	9	14280.7	16785.6	16073.1	9	9	9
Lmhp009464	LysoPE 17:1(2n isomer)	Lipids	465.286	C22H44NO7P	1.78723e+06	1.84048e+06	1.69337e+06	84910.6	86503.2	92538.8	267701	248835	235991	9	9	9	154331	154378	148106
Lmhp009769	LysoPE 17:1	Lipids	465.286	C22H44NO7P	1.78723e+06	1.84048e+06	1.69337e+06	84910.6	86503.2	92538.8	267701	248835	235991	9	9	9	154331	154378	148106
Hmqp005411	9-Oxo-12Z-Octadecenoic acid*	Lipids	296.234	C18H32O3	685141	696880	728606	918683	874620	843503	460055	482397	473864	1.94178e+06	1.94249e+06	1.27378e+06	2.64963e+06	2.13436e+06	2.59995e+06
Lmhp009890	LysoPC 20:3	Lipids	545.348	C28H52NO7P	9	9	9	9	9	9	9	9	9	181169	209224	154902	9	9	9
Hmqp005455	15(R)-Hydroxylinoleic Acid	Lipids	296.234	C18H32O3	429252	543931	721409	549330	420404	650322	454351	295492	260769	1.58219e+06	2.03917e+06	1.32385e+06	2.02494e+06	2.06849e+06	2.62908e+06
MWS0552	Cis-10-Pentadecenoic Acid(C15: 1)	Lipids	240.209	C15H28O2	914203	721735	850396	734470	744245	831258	2.08571e+06	1.64409e+06	1.77151e+06	2.49045e+06	2.39446e+06	2.77131e+06	2.75061e+06	2.53467e+06	2.76319e+06
Zmzn003953	13(s)-hydroperoxy-(9z,11e,15z)-octadecatrienoic acid	Lipids	310.214	C18H30O4	446584	499263	467348	969461	849779	683565	529667	602528	540154	652536	637675	644371	851475	885673	840893
MWS1900	Undecanedioic acid	Lipids	216.136	C11H20O4	41208.4	38786	33190.7	48943.3	52507.4	52724.1	74077	76147.2	72427.5	68204.4	67864.4	61934.7	35899.8	39156.2	39573.3
pmb0883	LysoPE 18:0	Lipids	481.317	C23H48NO7P	63095.9	79248.2	74685.6	64881.6	76007.5	57679.7	25671.3	14076.5	20405	62890	77199.7	60091	29959.4	21932	27320.1
Lmhp011549	LysoPC 20:1	Lipids	549.379	C28H56NO7P	136839	131676	145281	85898.6	84309.6	73504.8	175192	153742	170885	380336	418186	267879	108405	80957.9	102665
pmb0128	δ-Tridecalactone	Lipids	212.178	C13H24O2	9	9	9	212135	190926	210248	9	9	9	9	9	9	9	9	9
mws0126	LysoPC 18:0	Lipids	523.364	C26H54NO7P	1.17252e+06	1.17401e+06	1.15691e+06	349330	362794	301265	199350	87770.1	195406	533843	559355	175131	297621	240282	295545
Lmhp008337	LysoPE 14:0(2n isomer)	Lipids	425.254	C19H40NO7P	16817.8	20422.3	23758.5	25927.4	15461.6	28071	25342.1	20358	26448.3	57500.1	42551.4	21871.8	42886.9	33375.1	41474.7
Lmhp008801	LysoPE 18:3	Lipids	475.27	C23H42NO7P	40207.7	30709.2	44680.3	30229.6	53188.7	45244.3	53596.5	39764.7	27728.6	9	9	9	54899.5	59085.4	57834.9
MWS3139	10-Hydroxy-2-Decenoic Acid	Lipids	186.126	C10H18O3	12639.9	11033.4	18602.2	18521.9	15636.4	18454.1	18769.1	22392.2	22447.4	13293.2	16646.3	12857.4	58162.6	54247.6	57946
Lmhp009590	LysoPC 17:1	Lipids	507.332	C25H50NO7P	1.75189e+06	1.53211e+06	1.48575e+06	68912.7	63840.9	78070.4	247876	263092	218871	9	9	9	320740	281726	259952
Lmhp007840	LysoPC 19:2	Lipids	533.348	C27H52NO7P	9	9	9	9	9	9	9	9	9	369555	611437	436420	160656	192014	190436
YC512118	Oleamide (9-Octadecenamide)	Lipids	281.272	C18H35NO	5612.51	6455.87	4587.95	8159.69	7384.56	6279.98	6061.66	5627.56	6288.61	4900.74	6397.26	3843.64	3375.66	1632.67	2019.25
MWSmce549	1-Monomyristin	Lipids	302.246	C17H34O4	375555	362267	304012	355962	397850	270217	292466	151163	295035	229481	282252	164907	223210	190383	220175
pmb1574	9,12-Octadecadien-6-Ynoic Acid	Lipids	276.209	C18H28O2	10804.5	20688.1	9	9	9	9	9	9	9	583286	764216	870604	9	9	9
MWSmce689	Methyl linolenate	Lipids	292.24	C19H32O2	97993.6	109869	125210	80388.1	87700.1	59261.1	78499.1	64406.8	68834.1	4.26998e+06	4.78886e+06	2.79395e+06	121311	144912	203516
Lmhp009349	LysoPE 20:4(2n isomer)	Lipids	501.286	C25H44NO7P	6549.75	10859.9	11953.5	1764.28	3719.67	1684.4	11068.1	10766.2	8361.81	74891.2	80035	74223.7	9	9	9
Lmhp009497	LysoPE 20:4	Lipids	501.286	C25H44NO7P	6549.75	10859.9	11953.5	1764.28	3719.67	1684.4	11068.1	10766.2	8361.81	74891.2	80035	74223.7	9	9	9
Lmhp010757	LysoPE 20:2	Lipids	505.317	C25H48NO7P	15161.8	15947.8	12430.1	9	9	9	16169.7	25549.8	12919.3	36986.9	42157.4	23881.4	22705.7	18898.6	23167.7
Lmhp112042	1-Linoleoylglycerol	Lipids	354.277	C21H38O4	1.16302e+06	1.18696e+06	1.21248e+06	7.27202e+06	7.24425e+06	5.97349e+06	965782	838664	993803	9	9	9	54536.8	50856.9	58606.9
Lmhp012042	2-Linoleoylglycerol	Lipids	354.277	C21H38O4	1.19312e+06	1.16585e+06	1.22597e+06	7.65648e+06	7.39536e+06	6.15799e+06	958727	806377	974844	29028.8	27596.5	20787.9	52012.6	41040.5	54021
Lmhp011388	2-α-Linolenoyl-glycerol	Lipids	352.261	C21H36O4	22421.6	22033.4	23952.9	540699	582249	417382	21523.6	16263.5	16747.7	9	9	9	9	9	9
pmb0864	LysoPE 14:0	Lipids	425.254	C19H40NO7P	9	9	9	18888	20939.5	21705.1	23825.8	20940.5	18509.5	36688.2	36633.5	27380.9	49322.1	46461.4	47398.5
pmd0147	LysoPC 20:2	Lipids	547.364	C28H54NO7P	170171	71656.9	177578	9	9	9	78259	167102	168289	49866.4	45640.2	40075.4	92529.7	81317.1	96632.5
pmb2406	LysoPC 17:0	Lipids	509.348	C25H52NO7P	360707	427881	449779	9	18092.2	17028.2	21935.6	28294.1	17831.6	186543	204284	90307.8	75392.6	62372.5	43654
Lmhp011562	1-α-Linolenoyl-glycerol	Lipids	352.261	C21H36O4	12527.3	23261.3	26022.4	557240	589273	440188	18225.5	11747	19555.4	9	9	9	2551.31	1300.88	2165.55
pmf0400	Docosanoic acid (Behenic acid)	Lipids	340.334	C22H44O2	1.27679e+06	1.39616e+06	645776	2.30625e+06	1.44001e+06	1.45548e+06	663478	487259	683556	859780	857759	1.02769e+06	546773	1.0158e+06	607433
pmd0146	LysoPC 20:2(2n isomer)	Lipids	547.364	C28H54NO7P	75440.7	89230.2	56220.8	9	9	9	36333.3	84329.5	79770.1	192716	105760	130819	80255	60722.6	103235
Hmqp006221	13-Hydroxy-9Z,11E-octadecadienoic acid	Lipids	310.25	C19H34O3	25518.3	19884.5	19284.3	9	9	9	9	9	9	2883.65	9761.95	1457.17	9	9	9
pmp001284	Monopalmitin	Lipids	330.277	C19H38O4	375399	410861	346897	370547	360933	308996	268139	243344	334928	246754	192776	149291	212982	175077	248672
Lmhp009129	LysoPC 15:0(2n isomer)	Lipids	481.317	C23H48NO7P	202874	106421	132032	9115.98	6985.3	18515.2	59867.8	53007	25733.5	246011	233117	119614	347046	344994	345374
Lmhp010514	LysoPE 20:2(2n isomer)	Lipids	505.317	C25H48NO7P	9740.61	18038.2	20528.5	3607.4	1545.11	5300.54	11051.5	8278.7	21419.2	48311.8	34396.6	31091.8	26603.2	12819.4	17511
mws0361	Palmitoleic Acid	Lipids	254.225	C16H30O2	28760.6	9	4469.85	585071	550229	574742	54591.5	53578	59922.5	30323.3	70714	65696.3	19686.8	20380.1	19309.9
MWSmce539	Dibutyl sebacate	Lipids	314.246	C18H34O4	234854	232530	212406	504285	438036	417078	761294	679383	808170	1.99274e+06	2.00289e+06	768873	615176	284260	627518
Lmhp007598	LysoPC 19:2(2n isomer)	Lipids	533.348	C27H52NO7P	56142.4	104092	140891	9	9	9	1.09016e+06	1.17603e+06	641444	898915	631405	1.11857e+06	365810	175563	174360
Lmhp010515	LysoPC 17:0(2n isomer)	Lipids	509.348	C25H52NO7P	430513	422902	458176	9	9	9	9	9	9	230748	116212	180059	50346.1	82101.3	94859.3
pmd0130	LysoPC 14:0	Lipids	467.301	C22H46NO7P	14656.9	13100	13012.6	3528.24	9	9	10922.9	9553.52	13731.4	41613.6	33344.9	37905	32297.7	36289	38550.4
Lmhp008885	LysoPE 15:0(2n isomer)	Lipids	439.27	C20H42NO7P	99440.6	98108.8	109181	9	9	11681.3	44469.4	43140.7	51014.1	709659	641973	608358	125649	108161	84045.1
mws1060	9-(Arabinosyl)hypoxanthine	Nucleotides and derivatives	268.081	C10H12N4O5	3.03991e+06	2.95732e+06	3.34687e+06	2.52766e+06	2.97976e+06	2.62866e+06	1.42251e+07	1.34167e+07	1.45328e+07	640910	558634	583307	3.71648e+06	3.50909e+06	3.72007e+06
pme1474	5'-Deoxy-5'-(methylthio)adenosine	Nucleotides and derivatives	297.09	C11H15N5O3S	2.23345e+07	2.35897e+07	2.33547e+07	5.0101e+07	5.06285e+07	4.91613e+07	2.26133e+07	2.16228e+07	2.30351e+07	5.6394e+06	5.53914e+06	5.5861e+06	2.21357e+07	1.95804e+07	2.36322e+07
pme3961	2'-Deoxyadenosine	Nucleotides and derivatives	251.102	C10H13N5O3	1.10066e+07	1.0847e+07	1.04897e+07	335451	304535	284907	504040	513901	427859	376035	336998	344567	1.47225e+06	1.38341e+06	1.26959e+06
Hmhp001812	2'-O-Methyladenosine	Nucleotides and derivatives	281.112	C11H15N5O4	1.99949e+06	1787580	2.05711e+06	9.83556e+06	9.92649e+06	1.13604e+07	5.29106e+06	5.70968e+06	6.03264e+06	930836	998167	877274	495728	496744	497701
pme3337	Succinyladenosine	Nucleotides and derivatives	383.108	C14H17N5O8	6.5024e+07	3.85307e+07	6.02647e+07	2.0612e+07	2.20368e+07	2.2333e+07	5.89952e+06	3.68179e+06	5.80649e+06	1.15567e+07	1.21575e+07	1.16301e+07	5.21613e+07	5.30344e+07	5.03067e+07
Zmjp000966	Vidarabine	Nucleotides and derivatives	267.097	C10H13N5O4	3.40725e+06	2.8003e+06	3.14008e+06	815415	981494	948909	289742	265433	265909	8.0972e+06	8.00721e+06	8.13428e+06	1.77525e+06	1.92292e+06	1.92706e+06
mws0668	Xanthosine	Nucleotides and derivatives	284.076	C10H12N4O6	3.26406e+06	3.39682e+06	3.33056e+06	5.60066e+06	5.06887e+06	5.42172e+06	2.54135e+07	2.45525e+07	2.43561e+07	442086	434940	393865	280454	310430	294663
pme3967	2-(Dimethylamino)guanosine	Nucleotides and derivatives	311.123	C12H17N5O5	1.04103e+06	1.08978e+06	1.14083e+06	715559	725270	724594	1.38906e+06	1.5268e+06	1.34987e+06	560372	631448	555257	538195	520626	545609
MWS2984	8-Azaguanine	Nucleotides and derivatives	152.045	C4H4N6O	120914	67117.5	47833.6	45874.3	45899.2	42034.4	9	9	9	134429	118881	114551	210692	199322	226478
Lmcp002302	N6-(2-Hydroxyethyl)adenosine	Nucleotides and derivatives	311.123	C12H17N5O5	879104	1.03493e+06	958361	689389	723298	739325	1.26181e+06	1.52015e+06	1.08143e+06	594531	587281	570423	494050	541131	530996
pmb2922	Uridine 5'-diphospho-D-glucose	Nucleotides and derivatives	566.055	C15H24N2O17P2	4.56526e+06	4.04024e+06	3.67937e+06	3.683e+06	3.50254e+06	3.56685e+06	3.41018e+06	3.80363e+06	3.28713e+06	1.33322e+07	11867260	8.03381e+06	2.28175e+07	1.80917e+07	1.94586e+07
pme2801	7-Methylxanthine	Nucleotides and derivatives	166.049	C6H6N4O2	39869.8	35521	41272.5	44377.6	49451.4	48331	22509.4	23446.8	17311.8	11620.9	15481.6	14511.7	9	9	9
Zmfn000481	Uridine-5'-Diphosphate-D-Xylose	Nucleotides and derivatives	536.044	C14H22N2O16P2	540755	652561	555438	225869	287529	257377	239612	101069	218030	346186	340065	384855	2.06944e+06	1.87674e+06	1.86462e+06
pmc0281	Ribosyladenosine	Nucleotides and derivatives	399.139	C15H21N5O8	2.28695e+06	2.09545e+06	2.04301e+06	3.56344e+06	3.57644e+06	3.89949e+06	2.30208e+06	2.10016e+06	1.67713e+06	2.07827e+06	1.87144e+06	2.01269e+06	318760	252850	301398
Cmdn000784	Uric acid	Nucleotides and derivatives	168.028	C5H4N4O3	1.09835e+07	1.06282e+07	1.12141e+07	1.36111e+06	1.437e+06	1.33624e+06	2.54908e+06	2.9075e+06	2.70783e+06	67880.7	75880.9	66184.4	82316.2	96083.6	89642.6
pme1194	2'-Deoxycytidine	Nucleotides and derivatives	227.091	C9H13N3O4	243374	262584	254417	98240.6	91246.5	120446	110205	90383.1	105235	174169	176972	165015	47027.8	51353.8	49032.8
pme0230	Adenosine	Nucleotides and derivatives	267.097	C10H13N5O4	3.04114e+06	2.99012e+06	2.99788e+06	777181	865097	859926	234096	260820	251808	7.15179e+06	7.00654e+06	7.42862e+06	1.72881e+06	1.71399e+06	1.82967e+06
pme1184	2'-Deoxyguanosine	Nucleotides and derivatives	267.097	C10H13N5O4	1.23371e+07	1.11193e+07	1.04884e+07	321771	319866	312049	1.01159e+06	976454	945931	118188	116673	117166	391565	372401	425592
MWS5083	Flavin Single Nucleotide(FMN)	Nucleotides and derivatives	456.105	C17H21N4O9P	4.43851e+06	4.4426e+06	4.32082e+06	6.5836e+06	6.10363e+06	5.49494e+06	1.33988e+06	1.53435e+06	1.3996e+06	271913	248324	123830	9	9	9
mws1641	Lumazine	Nucleotides and derivatives	164.033	C6H4N4O2	56365.7	54418.1	58329.7	9	9	9	9	9	9	9	9	9	39670.5	25706.6	41756
mws1715	Cordycepin (3'-Deoxyadenosine)	Nucleotides and derivatives	251.102	C10H13N5O3	162799	161268	223756	9	9	9	9	9	9	16496.7	37111.3	9	19423.5	17718.5	28602
pmb2507	2-Deoxyribose-1-phosphate	Nucleotides and derivatives	214.024	C5H11O7P	927994	1.00511e+06	941010	735046	698280	843270	1.57912e+06	1.73402e+06	1.76854e+06	5.32465e+07	5.44506e+07	4.70956e+07	3.92766e+06	4.53181e+06	3.81515e+06
pmb0374	2-Aminopurine	Nucleotides and derivatives	135.054	C5H5N5	557164	498540	526222	202919	190299	205464	107706	89499.3	81197.3	1.09917e+06	1.12471e+06	1.20108e+06	359395	335448	403892
pme3732	Cytidine	Nucleotides and derivatives	243.085	C9H13N3O5	856673	881534	900389	551372	447361	411802	304405	326035	308377	5.31187e+06	5.90411e+06	5.63698e+06	147316	161452	138511
mws0884	Cyclic 3',5'-Adenylic acid	Nucleotides and derivatives	329.053	C10H12N5O6P	137460	131437	138709	68112.5	50341.5	59746.6	36385.4	64123.9	65833.5	302728	319668	351607	136402	102766	124072
mws0663	1,7-Dimethylxanthine	Nucleotides and derivatives	180.065	C7H8N4O2	12163.2	11484.2	11478.6	25635.6	55626.3	45149.7	27512.7	30710.5	30479.4	159100	125607	112081	9	9	9
Lmqn000780	Uridine 5'-diphospho-N-acetylglucosamine	Nucleotides and derivatives	607.082	C17H27N3O17P2	1.99673e+06	1.79801e+06	1.82813e+06	1.50254e+06	1.43552e+06	1.49048e+06	538950	389023	636248	2.92616e+06	2.87931e+06	3.54343e+06	1.14936e+07	1.13011e+07	1.098e+07
mws0874	3'-Adenylic Acid	Nucleotides and derivatives	347.063	C10H14N5O7P	9	9	9	16458.4	25760.9	29383.2	9	9	9	23095.9	25189.3	26585.2	79047.7	93733.4	88141.2
mws0847	1-Methyladenine	Nucleotides and derivatives	149.07	C6H7N5	117131	149589	129162	86744.8	73650	77097.9	28175.3	29712.8	42444.3	3510.01	5326.9	9339.6	41084.8	32067	26105.5
mws0248	Uridine	Nucleotides and derivatives	244.07	C9H12N2O6	1.96914e+06	2.03402e+06	2.0272e+06	718886	844486	723544	1.11089e+06	1.20873e+06	1.05719e+06	3.04455e+06	2.43151e+06	2.7036e+06	390577	385436	457428
mws0976	β-Pseudouridine	Nucleotides and derivatives	244.07	C9H12N2O6	168178	192069	216486	117863	123302	120593	45739.8	52270.2	126964	213303	202713	215921	21352.5	43832.2	19081.2
pme0183	Isoguanine	Nucleotides and derivatives	151.049	C5H5N5O	1.89194e+06	1.93305e+06	1.88098e+06	172628	145656	159960	9	9	9	2.79751e+06	2.78399e+06	2.33964e+06	9	9	9
pme0040	Adenine	Nucleotides and derivatives	135.054	C5H5N5	1.38177e+06	1.24471e+06	1.06007e+06	2.5404e+06	2.67373e+06	2.54459e+06	2.21926e+06	2.17124e+06	2.09373e+06	7.87963e+06	8.51691e+06	7.31064e+06	1.4182e+06	1.55151e+06	1.55344e+06
pmc0274	6-Methylmercaptopurine	Nucleotides and derivatives	166.031	C6H6N4S	9.74884e+06	1.00418e+07	1.01461e+07	1.10649e+07	1.082e+07	1.01616e+07	4.32727e+06	4.19018e+06	4.17132e+06	2.34172e+06	2.3888e+06	2.28314e+06	1.26854e+06	1.17215e+06	1.32433e+06
Lmqp000329	5-Aminoimidazole ribonucleotide	Nucleotides and derivatives	295.056	C8H14N3O7P	2.75084e+07	2.81084e+07	2.64261e+07	2.29829e+07	2.20629e+07	2.00215e+07	9.52515e+06	9.5409e+06	9.9562e+06	7.79661e+06	1.00508e+07	8.37245e+06	1.73231e+07	1.52262e+07	1.48261e+07
ML10180524	Cytarabine	Nucleotides and derivatives	243.085	C9H13N3O5	1.54003e+06	1.65725e+06	1.43831e+06	870510	954386	825539	506775	496535	554389	3.27165e+06	3.46349e+06	3.58292e+06	437379	505014	545846
pmb0964	Isopentenyladenine-7-N-glucoside	Nucleotides and derivatives	365.17	C16H23N5O5	315233	306289	423828	9	9	9	9690.77	10720.1	26678.7	42529.9	45510.8	70241	110772	123368	75270
pme1109	Guanine	Nucleotides and derivatives	151.049	C5H5N5O	341922	321326	301116	143419	145825	138595	206175	227756	186727	967267	845440	774271	1.25675e+06	1.27557e+06	1.20517e+06
pme0033	Hypoxanthine	Nucleotides and derivatives	136.038	C5H4N4O	61314.1	73918.8	61977.5	306690	282687	304736	2.94649e+06	2.69614e+06	2.56551e+06	82678.2	65727.7	87534.4	289008	302456	264213
MWSmce668	ATP; Adenosine 5'-Triphosphate	Nucleotides and derivatives	506.996	C10H16N5O13P3	451400	436638	412912	788013	653896	828029	398445	380443	300918	77588	54883.4	33384.9	351824	726559	450774
pme1173	Allopurinol	Nucleotides and derivatives	136.038	C5H4N4O	128728	142116	141300	113932	93278.2	109076	533148	438097	499671	31459.7	26768	30433.4	134402	136374	159326
pme3882	2'-Deoxyuridine	Nucleotides and derivatives	228.075	C9H12N2O5	151775	141248	147226	1477.98	3244.7	1374.48	11389.7	10262.6	7277.81	9	9	9	15602	8840.99	15136
mws0609	Guanosine 3',5'-cyclic monophosphate	Nucleotides and derivatives	345.047	C10H12N5O7P	207604	185028	183451	90029.2	122804	121321	117345	125490	115518	745617	852684	735680	253334	281324	320928
mws0572	5-Methylcytosine	Nucleotides and derivatives	125.059	C5H7N3O	103532	95756.9	106151	68878.2	74600.5	73315	52987.6	59405.6	72081.7	61088.1	41389.7	59838.8	34708.1	42014.1	36724.8
pme0257	Uracil	Nucleotides and derivatives	112.027	C4H4N2O2	137032	157815	141336	42143.3	33898.2	40741.9	61779.2	59968.4	80452.5	34291.9	32181.2	56683.2	66009.4	34365	70313.8
pme2117	Adenosine 5'-diphosphate	Nucleotides and derivatives	427.029	C10H15N5O10P2	1.50311e+06	1.45537e+06	1.53229e+06	1.45662e+06	1.4032e+06	1.5154e+06	419904	673427	488865	932504	690028	609566	3.03732e+06	3.17777e+06	2.86399e+06
pme2776	2'-Deoxyinosine	Nucleotides and derivatives	252.086	C10H12N4O4	758563	803829	776268	9	9	9	47658.4	26998.9	24024.2	20407	27141.3	16884.6	100685	104648	123110
pme3007	Uridine 5'-diphosphate	Nucleotides and derivatives	404.002	C9H14N2O12P2	425030	471911	477860	1.13356e+06	1.10778e+06	971260	309750	280140	269982	41740.7	43276.2	40627.6	860678	798985	808609
pme1178	Guanosine	Nucleotides and derivatives	283.092	C10H13N5O5	3.83881e+07	5.41407e+07	5.4135e+07	1.5585e+07	1.56998e+07	1.58232e+07	2.45619e+07	2.27694e+07	2.41854e+07	2.25133e+07	2.01803e+07	2.32475e+07	1.38736e+07	1.30914e+07	8.7961e+06
pmb0197	N7-Methylguanosine	Nucleotides and derivatives	297.107	C11H15N5O5	444246	414576	394708	341659	370394	339216	502539	576411	474331	733837	749143	689614	235401	227015	236935
pme1119	Inosine	Nucleotides and derivatives	268.081	C10H12N4O5	276693	370252	333589	155151	115007	128489	670816	610343	768251	245122	266713	299641	245239	270685	225542
pme0264	Thymidine	Nucleotides and derivatives	242.09	C10H14N2O5	519995	477821	471816	32728.4	35753.1	43482.6	151803	140451	127909	36782.3	60132.4	36745.3	145988	135954	153327
MWS5173	Isocytosine	Nucleotides and derivatives	111.043	C4H5N3O	44175.9	83042.5	84627.1	64991.6	46976.9	62385.3	37453.8	9	76809.8	158964	179520	189568	197123	188810	236770
MWS4354	N6-methyladenosine	Nucleotides and derivatives	281.112	C11H15N5O4	57991.7	62351.5	38451.6	22493.1	20924.7	20990.2	17040.8	14400.5	22069.4	44077	46768.7	23411.7	88150.2	74826.2	80063.9
MWS4525	6-O-methylguanine	Nucleotides and derivatives	165.065	C6H7N5O	426926	468244	439266	9	9	9	71702.6	50964.9	41574.9	29076.9	25890.4	16559.2	35841.2	34729.4	34374.6
mws0255	Cytosine	Nucleotides and derivatives	111.043	C4H5N3O	579637	536838	532849	385401	385756	403994	531809	338038	401175	907578	853879	906277	210356	177023	272706
pme1187	5-Methyluridine	Nucleotides and derivatives	258.085	C10H14N2O6	107989	104096	109681	125412	112148	118133	9826.79	64625.4	10125	9	9	9	9342.1	6418.24	8346.42
pme2651	NADP (Nicotinamide adenine dinucleotide phosphate)	Nucleotides and derivatives	743.076	C21H28N7O17P3	867398	829228	862473	1.752e+06	1.64307e+06	1.72714e+06	529940	586464	495907	45753.1	70339	54545.9	1.54308e+06	1.45447e+06	1.55232e+06
pmb0981	Adenosine 5'-monophosphate	Nucleotides and derivatives	347.063	C10H14N5O7P	1.45368e+06	1.01328e+06	978766	1.20949e+06	1.32444e+06	1.30446e+06	569572	455198	409131	1.03837e+06	1.10983e+06	762144	4.83592e+06	4.90593e+06	5.29086e+06
pme0256	Xanthine	Nucleotides and derivatives	152.033	C5H4N4O2	186879	172877	168065	101639	120951	81814.2	132926	142154	137631	169464	157802	167219	423544	404198	486932
pmc0066	2'-Deoxyinosine-5'-monophosphate	Nucleotides and derivatives	332.052	C10H13N4O7P	140257	118576	79875.7	1.25466e+06	732321	898587	257643	330882	353840	411345	360704	514265	526078	692562	474642
MWS2910	5-Methyl-2'-Deoxycytidine	Nucleotides and derivatives	241.106	C10H15N3O4	203366	162757	200643	89389.3	93567.2	84643.1	28323.1	15540.7	26812.7	175221	165301	157380	25671.2	18784.1	27773.4
MWSslk102	6-Chloropurine	Nucleotides and derivatives	154.005	C5H3ClN4	55948.2	70909.7	53765.1	69516.4	70802	77965.2	79356.8	69034.8	55679	70829.2	61152.2	58535.2	51626.5	53684.1	54023.9
pmb0532	Inosine 5'-monophosphate	Nucleotides and derivatives	348.047	C10H13N4O8P	96258.7	99676	71086.9	86237.6	95804.8	101255	30010.9	33534.8	31030.5	77442.9	82766.9	74093.2	368835	380425	325545
pmb0530	Nicotinic acid adenine dinucleotide	Nucleotides and derivatives	663.109	C21H27N7O14P2	2.104e+06	2.04039e+06	1.21672e+06	2.25289e+06	2.39756e+06	2.25007e+06	2.95083e+06	2.83719e+06	2.319e+06	45058.8	35828.5	53534.7	1.35869e+06	1.633e+06	1.80616e+06
mws0863	2-Deoxyribose-5'-phosphate	Nucleotides and derivatives	214.024	C5H11O7P	21520.9	24401.1	23523	11575.5	16408.8	15858.4	35368.6	25674.6	36405.3	354473	431649	485604	56844.6	53174.4	50479.1
pme1373	2'-Deoxycytidine-5'-monophosphate	Nucleotides and derivatives	307.057	C9H14N3O7P	9	9	9	9	9	9	9	9	9	48113.4	72987.4	40189.4	26281.7	23761.9	23219.6
pme3188	Uridine 5'-monophosphate	Nucleotides and derivatives	324.036	C9H13N2O9P	47925.8	43525.2	40071.8	13142.9	18143.2	15275.1	17403.3	15280.9	20393.6	510054	573715	599191	86266.4	110059	101292
pme3184	2'-Deoxyadenosine-5'-monophosphate	Nucleotides and derivatives	331.068	C10H14N5O6P	157109	43748.9	158597	354978	135944	64987	232080	225069	33000.5	20918.8	10050.3	28444	24361.6	135690	123209
pmf0289	Riboprine	Nucleotides and derivatives	335.159	C15H21N5O4	7540.92	10312.2	8027.69	9	9	9	18449.8	14309.4	16374.6	50011.3	49574	56478.3	9	9	9
pmb0998	Guanosine 5'-monophosphate	Nucleotides and derivatives	363.058	C10H14N5O8P	29797.6	12801.5	17700.1	9	9	9	9	9	9	159809	166218	130327	63711.8	63711.8	60485
Lmbn001467	5-Acetamidopentanoic Acid	Organic acids	159.089	C7H13NO3	81544.2	72820	80602.1	19717.9	19933.1	15773.4	25350.7	26721.8	32636.8	128128	117465	130399	5154.11	7078.57	8928.77
pme3017	2-Aminoisobutyric acid	Organic acids	103.063	C4H9NO2	1.4016e+06	1.37345e+06	1.43684e+06	364055	379369	362493	685926	735737	734393	2.72758e+06	2.54576e+06	2.52822e+06	7.06132e+06	7.39981e+06	7.83182e+06
Lmgn000160	3-Ureidopropionic Acid	Organic acids	132.054	C4H8N2O3	54057.6	63470.3	51003.9	14601.1	15877.2	33453	66886.1	72884.2	62747.4	152439	153677	119199	371142	448665	398068
mws0336	Urocanic acid	Organic acids	138.043	C6H6N2O2	834024	861544	840140	834253	675014	795971	534470	568955	626995	9	9	9	9	9	9
Zmyn000247	2-Hydroxyglutaric Acid	Organic acids	148.037	C5H8O5	6.29979e+06	6.56e+06	6.57516e+06	1.57709e+07	1.56692e+07	1.65827e+07	2.93021e+06	2.7871e+06	2.70048e+06	450055	447061	461719	3.29735e+06	3.85216e+06	4.60176e+06
Lmbn000216	3-Methylmalic acid*	Organic acids	148.037	C5H8O5	6.51523e+06	9	6.56997e+06	1.50352e+07	1.68578e+07	1.65597e+07	2.80836e+06	2.84019e+06	2.77402e+06	488918	436905	469188	3.34385e+06	3.91695e+06	4.37818e+06
pme0243	Glutaric acid	Organic acids	132.042	C5H8O4	6.60226e+06	6.28464e+06	6.45131e+06	875959	939684	903180	2.31093e+06	2.28662e+06	2.3749e+06	1.89659e+06	2.00234e+06	1.8935e+06	2.37258e+06	2.22541e+06	2.2521e+06
mws0177	2-Furoic acid	Organic acids	112.016	C5H4O3	70523.3	88243.2	80482.1	9	9	9	9	9	9	1.33888e+07	1.29042e+07	1.1831e+07	9	9	9
mws2125	Phosphoenolpyruvate	Organic acids	167.982	C3H5O6P	233088	249085	268728	164478	159863	193238	80618.7	85184.6	100476	71840	74118.9	55106.6	895282	987087	862625
pme0275	4-Oxopentanoic Acid	Organic acids	116.047	C5H8O3	674552	482860	664486	134672	22271.7	132701	61054.7	58980.8	61621.5	29727.3	11060.9	24473.3	182882	143646	196956
Zmjn001813	Pimelic acid*	Organic acids	160.074	C7H12O4	1.02011e+06	1.11107e+06	1.03786e+06	582410	641049	609093	581904	426888	426421	201525	230738	232674	607664	640081	556169
pme0266	Sebacic acid	Organic acids	202.12	C10H18O4	2879.77	2447.33	3980.89	9	9	9	2917.35	8860.54	31712.4	78355.1	95671.5	95972.7	1.49639e+06	1.57791e+06	964381
Lmmn003323	2-Hydroxyhexadecanoic acid	Organic acids	272.235	C16H32O3	561533	587717	533519	440850	507375	384920	517764	536377	535618	1.07927e+06	1.14134e+06	1.08887e+06	603858	640765	581774
mws0823	3-Methyl-2-Oxobutanoic acid	Organic acids	116.047	C5H8O3	4.12645e+06	4.09865e+06	4.18162e+06	955738	910580	898970	479993	493600	496275	227873	215878	225662	1.09952e+06	1.1688e+06	1.15792e+06
Wmzn000227	2,2-Dimethylsuccinic acid	Organic acids	146.058	C6H10O4	176819	172008	174986	113028	144740	106428	81517.4	93700.1	61767.4	149239	190084	187708	392801	447150	392656
mws0237	Azelaic acid	Organic acids	188.105	C9H16O4	955481	867833	950843	2.67687e+06	2.65338e+06	2.6123e+06	4.49327e+06	4.18092e+06	3.86438e+06	1.34683e+07	1.35328e+07	1.26734e+07	1.11039e+07	1.08213e+07	1.12481e+07
pme2589	2-Oxoadipic acid	Organic acids	160.037	C6H8O5	248244	248367	239935	9	9	9	67362.7	76852.2	83206.3	278747	200751	196489	9	9	9
Lmgn000219	Succinic semialdehyde	Organic acids	102.032	C4H6O3	57791.1	73280.8	69879.3	125005	138059	117954	120540	108980	99995.1	53162.4	47556.7	57693.8	22441.1	16813	20945.8
pmb2657	Argininosuccinic acid	Organic acids	290.123	C10H18N4O6	899953	815426	944102	3.76139e+06	4.12606e+06	3.7411e+06	711609	692606	658196	9	9	9	870510	876092	860532
pmb2826	L-Citramalic acid*	Organic acids	148.037	C5H8O5	755409	757334	842485	488657	531006	470616	115258	86397.2	89263.4	9	9	9	163625	205193	202905
Lmgn000242	4,5,6-Trihydroxy-2-oxohexanoic acid	Organic acids	178.048	C6H10O6	13754.2	14437.3	19937	18191.2	17160.1	26125.6	18295.2	9875.26	10478.8	29460.5	20846.5	30932.2	13544.8	11733.3	17943.6
pme0274	6-Aminocaproic acid	Organic acids	131.095	C6H13NO2	3.80035e+06	3.04685e+06	3.73071e+06	525100	532780	577453	2.13387e+06	2.38209e+06	2.07815e+06	3.14548e+06	3.52948e+06	3.53424e+06	6.03905e+06	5.53496e+06	5.92592e+06
MWS0274	DL-3-Phenyllactic acid	Organic acids	166.063	C9H10O3	2.97021e+07	2.94413e+07	2.88799e+07	2.02739e+07	1.84945e+07	2.01642e+07	934497	1.18643e+06	1.08873e+06	2.05254e+07	2.17096e+07	2.10216e+07	54530.6	29847	28391.3
Lmmn000806	Dimethylmalonic acid	Organic acids	132.042	C5H8O4	214292	210304	204272	377352	416640	396956	650071	652400	622824	211432	221393	207241	349898	669133	688308
Lmbn001364	4-Hydroxy-2-Oxopentanoic Acid	Organic acids	132.042	C5H8O4	214292	210304	204272	377352	416640	396956	650071	652400	622824	211432	221393	207241	349898	669133	688308
mws0277	Quinic Acid	Organic acids	192.063	C7H12O6	2.31494e+07	2.78894e+07	2.50289e+07	3.22488e+06	4.99912e+06	3.92594e+06	2.69144e+06	2.81501e+06	3.3462e+06	4.56193e+06	4.65909e+06	4.61635e+06	9.80277e+06	1.05342e+07	1.07363e+07
pmb3101	2-Isopropylmalic Acid*	Organic acids	176.069	C7H12O5	4.58773e+06	4.50837e+06	4.53051e+06	726628	1.20933e+06	435279	347577	115118	143357	81027.2	105881	74285.5	371787	224561	386253
Lmbn001754	3-Isopropylmalic Acid*	Organic acids	176.069	C7H12O5	4.58773e+06	4.50837e+06	4.53051e+06	726628	1.20933e+06	435279	347577	115118	143357	81027.2	105881	74285.5	371787	224561	386253
Zmgn001448	2-Propylmalic Acid*	Organic acids	176.069	C7H12O5	4.58773e+06	4.50837e+06	4.53051e+06	726628	1.20933e+06	435279	347577	115118	143357	81027.2	105881	74285.5	371787	224561	386253
mws0208	Adipic Acid*	Organic acids	146.058	C6H10O4	1.59516e+07	1.62948e+07	1.6826e+07	1.14636e+07	1.13371e+07	1.08274e+07	5.98676e+06	5.90175e+06	5.98177e+06	7.8408e+06	7.0386e+06	6.84308e+06	6.25466e+06	7.01479e+06	6.41327e+06
mws0924	2-Methylglutaric acid*	Organic acids	146.058	C6H10O4	1.59516e+07	1.62948e+07	1.6826e+07	1.14636e+07	1.13371e+07	1.08274e+07	5.98676e+06	5.90175e+06	5.98177e+06	7.8408e+06	7.0386e+06	6.84308e+06	6.25466e+06	7.01479e+06	6.41327e+06
mws0567	4-Guanidinobutyric acid	Organic acids	145.085	C5H11N3O2	2.58538e+06	2.64579e+06	2.52098e+06	4.10569e+06	3.86936e+06	4.13324e+06	1.00718e+06	1.04478e+06	1.07734e+06	1.25857e+06	1.19679e+06	1.25181e+06	2.45826e+06	2.58364e+06	2.3257e+06
Zmgn000216	2-Hydroxyethylphosphonic acid	Organic acids	126.008	C2H7O4P	117490	95971	120419	155531	130300	190877	175502	178429	171030	125299	121097	138062	35551.3	29877.4	39002.6
pme0278	2,6-Diaminooimelic acid	Organic acids	190.095	C7H14N2O4	273654	298146	236343	269117	226891	240334	201580	183095	178989	575946	650533	644255	108286	77303.4	60449.1
Zmyn000453	Isocitric Acid	Organic acids	192.027	C6H8O7	6.66565e+07	66914430	6.36393e+07	1.38725e+07	1.32063e+07	1.31704e+07	7.51849e+06	9.28248e+06	1.11048e+07	1.52428e+07	1.48777e+07	1.38963e+07	2.76583e+07	2.92814e+07	3.45475e+07
mws0489	Benzoylformic acid	Organic acids	150.032	C8H6O3	3.30214e+07	3.28733e+07	3.32199e+07	4.26779e+06	4.80748e+06	6.67572e+06	216944	198604	202402	4.50112e+06	4.24257e+06	4.0585e+06	74683.9	87280.7	71014.7
MWS1882	Iminodiacetic acid	Organic acids	133.037	C4H7NO4	970182	925902	1.00518e+06	448126	426531	498380	1.44262e+06	1.28338e+06	1.26982e+06	1.03201e+06	1.04797e+06	940064	3.08573e+06	3.11538e+06	3.08711e+06
pme1216	2-Picolinic acid	Organic acids	123.032	C6H5NO2	1.06495e+06	1.13462e+06	1.20331e+06	177005	245873	225668	208878	245647	234943	1.44587e+06	1.52171e+06	1.31989e+06	1.09028e+06	1.05581e+06	1.21736e+06
mws0376	Fumaric acid	Organic acids	116.011	C4H4O4	769303	2.7089e+06	2.76674e+06	2.61471e+06	2.57271e+06	2.47262e+06	6.39081e+06	6.54406e+06	4.24952e+06	3.99587e+06	3.73016e+06	4.84279e+06	2.31178e+06	2.31474e+06	2.25406e+06
pme0271	Maleic acid	Organic acids	116.011	C4H4O4	769303	2.7089e+06	2.76674e+06	2.61471e+06	2.57271e+06	2.47262e+06	6.39081e+06	6.54406e+06	4.24952e+06	3.99587e+06	3.73016e+06	4.84279e+06	2.31178e+06	2.31474e+06	2.25406e+06
mws0576	3-Hydroxybutyric acid	Organic acids	104.047	C4H8O3	136503	161265	161267	75247.3	293271	269614	9	9	9	226669	191641	174084	9	9	9
mws0147	β-Hydroxyisovaleric acid	Organic acids	118.063	C5H10O3	350112	357498	441624	84572.6	87117.5	94165.6	146487	151568	157804	919707	843021	783547	75588.3	170314	135696
Lmsn015919	Phytic acid	Organic acids	659.861	C6H18O24P6	25214.7	23191.2	20750.1	22049.4	23291.9	25953.2	24648.7	23636.8	26261.6	22528	22958.7	21882	23454.7	23161.7	22923.6
Rfmb319	L-Pipecolic Acid	Organic acids	129.079	C6H11NO2	419948	432328	460181	119408	138405	150846	397249	409759	441579	2.58789e+06	2.27453e+06	2.35777e+06	1.24931e+06	1.3199e+06	1.34579e+06
Lmbn003524	9-Oxononanoic acid	Organic acids	172.11	C9H16O3	11343.6	13580.5	16807.1	13768.8	13275	16593.4	68599.4	60363.9	52343.5	159425	154970	153592	200958	214942	231311
Zmgn000217	Methylenesuccinic acid	Organic acids	130.027	C5H6O4	539266	545568	516419	514845	471340	513387	135988	121177	112622	45539.5	36596	39228	265447	239620	250381
MWS5136	Mono-Methyl Glutarate*	Organic acids	146.058	C6H10O4	28874.4	22262.7	27676.2	104562	122887	115054	110097	98293.5	99657.6	41045.2	27754.1	30780.6	98342.3	105456	123085
pme2380	α-Ketoglutaric acid	Organic acids	146.022	C5H6O5	6.24284e+06	4.88009e+06	4.6725e+06	2.77166e+06	3.98304e+06	2.39693e+06	2.55276e+06	2.52469e+06	2.86639e+06	964284	1.12599e+06	1.31957e+06	308940	394955	274427
MWS2040	Methanesulfonic acid	Organic acids	95.9881	CH4O3S	318613	317383	325379	671659	603403	724868	295225	293367	302622	4.92278e+06	4.11161e+06	3.46996e+06	365973	425019	433015
Lmgn000224	2-Methyl-3-oxosuccinic acid	Organic acids	146.022	C5H6O5	227673	226555	188022	174393	174154	160026	96673.9	114326	115155	18197.7	31507.8	30049.7	23119.4	21695.2	22751.8
Rfmb320	1-Methylpiperidine-2-carboxylic acid	Organic acids	143.095	C7H13NO2	3.02585e+06	2.76814e+06	2.26055e+06	3.21181e+06	3.55252e+06	2.95765e+06	2.75993e+06	2.69044e+06	1.58953e+06	941321	1.00493e+06	959313	1.53296e+06	1.7363e+06	1.76768e+06
pme0120	5-Aminovaleric acid	Organic acids	117.079	C5H11NO2	20618.6	18401.7	18543.9	22575	12937.6	13527	24288.4	24288.4	12531.9	42538.8	71599.3	47093.6	20955.4	23160.6	38300.9
MWS3036	3-Hydroxyglutaric acid	Organic acids	148.037	C5H8O5	535676	618041	590341	665053	706937	141204	160879	170655	121805	352956	304080	339037	306009	274513	262743
Lmbn001676	3-Hydroxy-3-Methyl-2-Oxopentanoic Acid*	Organic acids	146.058	C6H10O4	26267.7	33529	18975.7	90749.4	112110	111496	100376	95896.4	94891.9	33690	38027.7	36814.6	106709	115584	135452
Zmjp003163	Jasmonic acid	Organic acids	210.126	C12H18O3	9	9	9	549770	529833	532865	54023.3	52629.5	61136.8	9	9	9	9	9	9
mws4052	1-Aminocyclopropane-1-carboxylic acid	Organic acids	101.048	C4H7NO2	255126	286460	159217	123998	149771	144074	62153	186097	139572	734402	677772	706870	261568	159700	292429
pme3011	γ-Aminobutyric acid	Organic acids	103.063	C4H9NO2	78330.1	81918.1	83698.7	13682.9	11035.6	61180.2	67950.3	53565.5	58717.7	2.07474e+06	2.14504e+06	2.22781e+06	704721	764065	657781
Lmqp000873	Succinic anhydride	Organic acids	100.017	C4H4O3	282331	186685	246409	202640	302394	335513	455311	483471	335944	1.20096e+06	1.24127e+06	1.11894e+06	999375	460818	622370
pme3186	DL-Glyceraldehyde-3-phosphate	Organic acids	169.998	C3H7O6P	427506	478163	377484	510405	655574	636976	67863.5	118872	116484	9	9	9	334323	798652	804569
Lmbn002072	2-Propylsuccinic acid*	Organic acids	160.074	C7H12O4	1.11934e+06	1.15926e+06	1.0106e+06	666798	656032	709631	366941	448008	437289	214239	218688	222503	583438	604486	599032
mws0262	L-Tartaric acid	Organic acids	150.016	C4H6O6	136836	108884	133168	276315	306366	318683	116224	112609	93644.7	248641	273750	290052	148680	124202	117064
mws0236	2-Aminoethanesulfonic acid	Organic acids	125.015	C2H7NO3S	70413.8	72373	76300.2	228519	252071	288427	83502	100183	101338	36078.1	23718.1	36151.6	47152.6	40151.4	60110.8
mws0275	L-Malic acid	Organic acids	134.022	C4H6O5	234483	211664	202222	350093	402535	403376	628903	552141	511867	226731	224353	232281	420327	381423	444835
mws0281	Citric Acid	Organic acids	192.027	C6H8O7	2.1515e+07	1.99492e+07	2.05974e+07	1.56689e+06	1.38368e+06	2.47601e+06	1.01394e+06	1.03333e+06	654278	3.21154e+06	3.38349e+06	3.16343e+06	6.24665e+06	6.46838e+06	4.39755e+06
mws0574	2-Hydroxyisobutyric acid*	Organic acids	104.047	C4H8O3	84490.4	82616.7	73130	85363	124875	106736	63493.3	92831.6	91399	14111.6	18703.3	16160.6	9	9	9
mws0206	2-Hydroxybutyric Acid*	Organic acids	104.047	C4H8O3	84490.4	82616.7	73130	85363	124875	106736	63493.3	92831.6	91399	14111.6	18703.3	16160.6	9	9	9
mws0341	2-Hydroxyisocaproic acid	Organic acids	132.079	C6H12O3	100281	34079.7	18527.5	26096.3	23879.4	27334.9	33363.2	9	9	41632.2	40407.9	49311.4	281205	286754	295492
pmf0420	Benzyl acetate	Organic acids	150.068	C9H10O2	662683	859912	568506	1.424e+06	1.4727e+06	1.80604e+06	1.22716e+06	1.30663e+06	1.38352e+06	2.06501e+06	1.25341e+06	1.74666e+06	1.34062e+06	1.45919e+06	1.147e+06
MWS1837	Tranexamic Acid	Organic acids	157.11	C8H15NO2	10847.9	34916.3	36413.3	45368.4	16844.1	13782.1	22188.1	81225	82281.3	33706.7	28249	33317	255680	263734	255345
mws0192	Succinic acid*	Organic acids	118.027	C4H6O4	8.6488e+06	8.60116e+06	8.631e+06	1.41132e+07	1.45648e+07	1.43107e+07	9	9	9	8.89741e+07	8.4782e+07	8.32245e+07	1.58338e+07	1.5229e+07	1.96554e+07
mws0470	Methylmalonic acid*	Organic acids	118.027	C4H6O4	8.6488e+06	8.60116e+06	8.631e+06	1.41132e+07	1.45648e+07	1.43107e+07	9	9	9	8.89741e+07	8.4782e+07	8.32245e+07	1.58338e+07	1.5229e+07	1.96554e+07
Zmyn002323	2-Hydroxyphenylacetic acid	Organic acids	152.047	C8H8O3	154547	169251	164263	39886.6	50023.7	44398.9	12515.6	12645.8	13929.5	52912.5	47335	56999.7	9	9	9
Zmdp000917	δ-Guanidinovaleric acid	Organic acids	159.101	C6H13N3O2	9	9	9	116467	54526.3	134988	84937.4	60106.2	26607.2	87769.9	114245	70558.9	9	9	9
ML10176345	3-Dehydroshikimic acid	Organic acids	172.037	C7H8O5	161259	312712	274067	552436	604016	567389	26066.9	20227.4	17563	9	9	9	9	9	9
pme3009	Trans-Citridic acid	Organic acids	174.016	C6H6O6	920398	1.04511e+06	1.5522e+06	1.08553e+06	1.07669e+06	1.92851e+06	1.55514e+06	1.02825e+06	2.41019e+06	1.80782e+06	1.24742e+06	1.78745e+06	956064	1.10519e+06	1.09971e+06
Hmhn002738	3-Furoic acid	Organic acids	112.016	C5H4O3	227011	189882	266235	412804	383163	426340	622721	730862	692448	412652	90407	501724	9	9	9
pme3034	Ethylmalonic acid	Organic acids	132.042	C5H8O4	57179.3	38746	49273.8	31653.9	33819	35220	12360.8	9	20873.9	76897.4	64564.3	67857.3	81319.7	79611.2	19820
Lmgn000188	D-Lactic Acid	Organic acids	90.0317	C3H6O3	5946.12	4855.64	3215.26	28144.5	12275.7	23564.8	25852.9	30779.7	24535.6	8517.84	16314.2	13749.7	6512.44	11032.4	14403.9
MWSmce556	2'-Aminoacetophenone	Others	135.068	C8H9NO	59111.3	66095.1	72284	1.15244e+06	1.13216e+06	1.05348e+06	223841	220647	208888	9	9	9	9	9	9
Zmzn000078	Dihydroxyacetone phosphate	Others	169.998	C3H7O6P	307379	400143	323911	1.66997e+06	2.18481e+06	1.45184e+06	209816	215999	139986	9	9	9	690676	823848	832227
MWS2442	D-Fructose 6-Phosphate*	Others	260.03	C6H13O9P	2.80749e+06	3.2097e+06	3.02671e+06	8.8614e+06	8.77655e+06	8.47679e+06	4.29125e+06	4.04115e+06	3.55869e+06	221954	191481	198220	4.7918e+06	4.64345e+06	5.21256e+06
mws1589	D-Panose*	Others	504.169	C18H32O16	250172	209629	162096	26399.9	28635.4	40528.3	42363.9	37374.4	31619.4	100064	93690.7	96877.2	50960.7	44077.2	43403.3
pmb0764	4-Methyl-5-thiazoleethanol	Others	143.041	C6H9NOS	311756	337402	346476	113946	93277.2	90137.1	72397.5	61067.8	64922.1	409072	382742	445559	2.13575e+06	2.05647e+06	2.07679e+06
Hmln000297	Inositol*	Others	180.063	C6H12O6	8.67072e+06	7.86148e+06	8.19441e+06	2.73247e+07	2.55215e+07	2.6141e+07	2.56321e+07	2.6718e+07	2.63903e+07	8.84308e+06	8.72537e+06	8.93255e+06	1.56777e+06	1.67266e+06	1.62175e+06
mws1080	Galactinol*	Others	342.116	C12H22O11	1.18626e+07	1.48255e+07	1.31678e+07	1.29081e+06	1.80191e+06	1.62651e+06	5.50607e+06	7.44185e+06	5.96443e+06	5.01473e+06	5.41298e+06	5.12963e+06	1.08113e+07	1.20626e+07	1.18025e+07
mws2523	Trehalose 6-phosphate	Others	422.083	C12H23O14P	184901	254836	218059	206515	245415	219731	191864	198903	219398	43661.6	43692.8	41008.2	51215.5	57804.2	56068.1
pme3163	D-Sedoheptuiose 7-phosphate	Others	290.04	C7H15O10P	1.11401e+06	1.05332e+06	948628	229883	234387	176193	107089	138401	132103	2.83241e+06	3.97923e+06	3.89561e+06	565266	416871	420886
Lmsn000381	D-Maltose*	Others	342.116	C12H22O11	2.55269e+06	2.72645e+06	2.59837e+06	635862	558226	603896	2.04975e+06	2.19869e+06	2.24367e+06	2.04695e+06	1.70023e+06	1.64501e+06	3.52988e+06	4.62838e+06	4.41378e+06
pme1306	Pyridoxine-5'-phosphate	Others	249.04	C8H12NO6P	9	9	9	9	9	9	9	9	9	9	9	9	87152.5	91160.4	106002
mws1090	Glucose-1-phosphate*	Others	260.03	C6H13O9P	4.11882e+06	4.37438e+06	3.67524e+06	1.15213e+07	1.1863e+07	1.22036e+07	5.70934e+06	5.12197e+06	4.63844e+06	282379	316360	297828	6.48644e+06	6.77434e+06	6.39879e+06
Zmyn000108	D-Saccharic acid*	Others	210.038	C6H10O8	119324	127381	91759.6	254476	240734	243594	180445	203153	178704	474371	463191	458615	142632	136450	142632
Lmqn000213	Stachyose	Others	666.222	C24H42O21	128411	117987	121422	15907.2	9200.05	13558.4	18115.8	17994.2	20531.5	43651.8	41725.7	36452.2	15064.6	23857.4	21871.9
Zmyn000230	2-Dehydro-3-deoxy-L-arabinonate	Others	148.037	C5H8O5	7.01358e+06	6.58934e+06	7.16451e+06	1.68961e+07	1.73005e+07	1.71275e+07	2.88071e+06	2.65585e+06	2.76278e+06	452034	500754	608279	3.75819e+06	4.20941e+06	4.52167e+06
MWS0559	1,6-anhydro-β-D-glucose	Others	162.053	C6H10O5	9	9	9	1.03214e+06	918725	1.00519e+06	867876	990656	595846	583495	565795	601476	9	9	9
mws1164	D-Fructose*	Others	180.063	C6H12O6	7.73683e+06	8.11551e+06	8.06351e+06	2.63297e+07	2.48061e+07	1.58327e+07	1.61117e+07	1.61902e+07	1.61268e+07	9.68907e+06	8.656e+06	9.34515e+06	1.61736e+06	1.76451e+06	1.85986e+06
pme2125	Raffinose*	Others	504.169	C18H32O16	264475	265740	260256	21908	59962.8	47934.7	32893.6	94335.1	93775.4	132889	139478	110011	68294.1	75409	111475
pme2529	1,5-Anhydro-D-glucitol	Others	164.069	C6H12O5	151102	224194	212325	175015	272395	247831	151391	170131	139225	669571	643378	596563	240653	259459	229816
pme2165	Orotic acid (Vitamin B13)	Others	156.017	C5H4N2O4	132411	150495	300771	231146	172168	200218	206857	317792	291837	468671	458499	527970	363677	371857	385987
Lmyp008093	Solanone	Others	194.167	C13H22O	9	9	9	8.68157e+06	9.32008e+06	9.30724e+06	129177	138441	124892	9	9	9	9	9	9
mws0213	Ribitol*	Others	152.069	C5H12O5	332553	154322	344146	643059	614507	703213	330650	355033	119375	410192	108706	347492	77560.9	81344.3	68942.3
MWS4305	Erythrose	Others	120.042	C4H8O4	122369	138350	97499.2	391645	363138	379777	362892	386117	346753	136497	130083	134005	9	9	9
ML10171848	D-Arabinono-1,4-lactone	Others	148.037	C5H8O5	957487	977649	869085	1.04897e+06	1.14438e+06	939786	208384	247185	160152	353585	481896	478575	293719	299331	406171
Zmdp000376	4-Guanidinobutanal	Others	129.09	C5H11N3O	3.76619e+06	4.66341e+06	3.56942e+06	1.08967e+06	1.16564e+06	962027	2.26315e+06	2.38289e+06	2.35705e+06	6.74051e+06	6.41736e+06	6.40606e+06	9.75341e+06	1.00323e+07	8.3089e+06
Zmzn000079	D-Erythrose-4-phosphate	Others	200.009	C4H9O7P	674605	694214	758533	726127	754493	694277	279014	245930	242759	107314	109118	142273	484249	403948	462803
mws0344	D-Xylonic acid	Others	166.048	C5H10O6	2.87493e+06	3.52615e+06	2.77097e+06	1.07408e+07	1.05965e+07	1.29166e+07	1.69922e+07	1.78897e+07	1.79457e+07	4.79511e+06	4.79726e+06	4.6308e+06	810029	836786	758247
pmf0174	1-Decanol*	Others	158.167	C10H22O	2.8646e+06	2.80918e+06	2.85717e+06	1.97298e+06	1.92435e+06	2.024e+06	2.01945e+06	2.0588e+06	2.10167e+06	1.60981e+06	1.63381e+06	1.62358e+06	1.96684e+06	1.93082e+06	1.97995e+06
Zmcp102201	Senkyunolide B	Others	204.079	C12H12O3	944021	938023	1.04926e+06	2.45497e+06	2.34641e+06	2.15358e+06	1.50528e+06	1.4032e+06	1349931	784437	791464	517090	1.3583e+07	1.11759e+07	1.41321e+07
mws1333	Melibiose*	Others	342.116	C12H22O11	1.39921e+06	1.20756e+06	1.43718e+06	507905	506205	511484	1.1102e+06	1.08277e+06	1.1062e+06	909817	1.10875e+06	1.03473e+06	2.02708e+06	2.65369e+06	2.37604e+06
mws0214	D-Sorbitol*	Others	182.079	C6H14O6	3.22353e+07	3.0448e+07	32311747	3.11954e+07	3.00023e+07	2.93818e+07	1.17018e+07	1.1653e+07	1.24401e+07	6.40179e+06	6.12869e+06	6.57819e+06	3.80633e+07	4.01016e+07	2.55826e+07
mws4170	D-Glucose*	Others	180.063	C6H12O6	7.95106e+06	8.37965e+06	8.56706e+06	2.79055e+07	2.39332e+07	2.7388e+07	1.6874e+07	2.64865e+07	2.65695e+07	9.09934e+06	9.97502e+06	9.21914e+06	1.76322e+06	1.73546e+06	1.75726e+06
pmf0139	D-Galactose*	Others	180.063	C6H12O6	4.36537e+06	5.30729e+06	4.853e+06	1.80433e+07	1.76689e+07	1.54137e+07	1.54162e+07	1.59124e+07	1.7401e+07	4.87374e+06	4.42137e+06	4.17095e+06	1.49147e+06	1.39348e+06	1.46513e+06
pmf0138	D-Mannose*	Others	180.063	C6H12O6	9.54509e+06	9.2322e+06	1.00218e+07	2.95872e+07	2.79834e+07	2.95687e+07	2.9509e+07	2.92162e+07	2.89522e+07	1.05275e+07	9.54019e+06	1.02041e+07	2.15446e+06	2.17773e+06	2.09407e+06
pmf0175	2-Decanol*	Others	158.167	C10H22O	2.88796e+06	2.87324e+06	2.95287e+06	2.05883e+06	1.96965e+06	1.98293e+06	2.11835e+06	2.21722e+06	2.21856e+06	1.65136e+06	1.69279e+06	1.57892e+06	2.00729e+06	1.95004e+06	2.05638e+06
Zmyn000083	D-Glucose 1,6-bisphosphate	Others	339.996	C6H14O12P2	94806.6	96869	81834.9	377446	432310	452828	73416.5	74880.1	76660.2	4132.35	12987.1	3903.8	252756	204625	232301
MWSmce486	Manninotriose*	Others	504.169	C18H32O16	204572	205759	223174	7616.54	6557.62	15797.3	17975.7	19909.7	11492.3	64132.8	61943.1	73204.4	18173	20655.4	2624.62
pme2435	L-Fucose	Others	164.069	C6H12O5	89413.4	66530.8	98083.3	221340	153389	183314	102035	213348	142783	98855	223725	201358	184594	201791	176834
pmf0348	2,6-Dimethyl-7-octene-2,3,6-triol	Others	188.141	C10H20O3	36822.8	48184.3	31532.6	94501.5	84379.1	83112.6	173614	153373	148431	853374	779029	731650	654124	591576	631089
Lssp210280	1,5-dihydroxy ketone-6 murine O-β-D-glucoside	Others	422.085	C19H18O11	26782	34883.6	33818	361355	297405	330798	155713	166924	124706	359284	401110	321387	222297	232945	249219
pme0534	Gluconic acid	Others	196.058	C6H12O7	636271	721586	685812	5.2954e+06	5.00702e+06	5.43975e+06	2.0492e+06	2.07737e+06	1.94647e+06	9.10782e+06	9.34413e+06	9.24631e+06	655847	706279	704945
mws4174	N-Acetyl-D-mannosamine*	Others	221.09	C8H15NO6	1.71516e+06	1.78155e+06	1.53025e+06	281151	228342	266086	207625	216619	193384	4.60257e+06	4.97818e+06	4.95875e+06	17936.9	6729.34	28494.5
HX1226	4-Hydroxy-β-bulnesene	Others	220.183	C15H24O	321512	264379	338667	9	9	9	89131.6	83204.3	111132	9	9	9	9	9	9
Lsjp211240	Nicotinamide	Others	122.048	C6H6N2O	2.31306e+06	2.27609e+06	2.49038e+06	6.69005e+06	6.97778e+06	6.75521e+06	3.15447e+06	3.02751e+06	2.99592e+06	1.04319e+07	1.10103e+07	10383352	2.53165e+07	2.66509e+07	2.7252e+07
MWSmce257	D-Pantothenic Acid	Others	219.111	C9H17NO5	3.35491e+07	3.47188e+07	3.48068e+07	5.84815e+07	6.14329e+07	5.99026e+07	1.94157e+07	1.9423e+07	1.98027e+07	1.01049e+07	9.97982e+06	1.00015e+07	2.4834e+07	2.63075e+07	2.75025e+07
Lmmn000214	Solatriose	Others	488.174	C18H32O15	418123	525927	459502	13768.1	19037.5	72542.3	332091	398163	382302	84878.6	111554	175816	2.13045e+06	2.529e+06	1.83525e+06
MWSmce463	Mesitaldehyde	Others	148.089	C10H12O	9	9	9	9	9	9	9	9	9	9	9	9	2.18698e+06	2.35517e+06	1.85424e+06
MWSmce698	2',4'-Dimethylacetophenone	Others	148.089	C10H12O	9	9	9	9	9	9	9	9	9	9	9	9	2.18698e+06	2.35517e+06	1.85424e+06
mws2608	N-Acetyl-D-galactosamine*	Others	221.09	C8H15NO6	871060	892787	775005	411161	399421	380069	336006	528927	462318	2.27003e+06	2.19754e+06	2.19239e+06	245464	173889	260391
mws4175	D-Glucurono-6,3-lactone	Others	176.032	C6H8O6	276704	224179	222434	72548.5	41812.9	74008.1	42381.3	33047.7	65220.2	1.07471e+06	1.15343e+06	1.16477e+06	145496	140815	147702
pme0490	Nicotinic acid (Vitamin B3)	Others	123.032	C6H5NO2	2.16977e+06	2.03476e+06	1.56076e+06	258937	277825	315579	433500	420816	446152	5.12393e+06	5.59824e+06	5.08256e+06	1.89622e+06	1.94928e+06	1.6662e+06
mws0264	D-Trehalose*	Others	342.116	C12H22O11	1.91998e+06	1.94919e+06	2.62141e+06	429826	467516	489975	1.2436e+06	1.42761e+06	1.48288e+06	1.15935e+06	1.10123e+06	1.04065e+06	2.4845e+06	3.29972e+06	2.83343e+06
pme2596	4-Pyridoxic acid	Others	183.053	C8H9NO4	62553	61801.8	72881.2	298221	316947	324797	174766	197301	187951	183828	179862	169630	47191.9	53013.4	53936.2
Zmyn000110	D-Glucosamine 1-phosphate	Others	259.046	C6H14NO8P	350830	320124	351315	327340	313087	383459	130666	115887	158330	707232	741044	710866	1.08703e+06	1.13955e+06	1.33613e+06
MWS1983	Maltitol	Others	344.132	C12H24O11	210312	342587	351118	243325	214592	225728	165900	166810	143277	195651	156526	192962	151798	140676	157017
MWSmce165	L-Fucitol	Others	166.084	C6H14O5	654500	825785	729024	2.07767e+06	2.12582e+06	1.94912e+06	3.05514e+06	2.81941e+06	2.57182e+06	825292	641494	729967	187773	183980	197888
mws0866	D-Glucose 6-phosphate*	Others	260.03	C6H13O9P	4.01323e+06	4.23447e+06	3.90919e+06	1.13427e+07	1.15809e+07	1.14448e+07	5.20422e+06	4.8386e+06	4.80627e+06	247458	241713	244128	6.53004e+06	6.92693e+06	6.57342e+06
pma0134	D-Threose	Others	120.042	C4H8O4	33740.4	33402.8	24083.1	53653.1	45577.6	55781.6	36540	39143.1	41926.2	286250	291896	264689	24801.4	49221.3	22318
pme1383	Pyridoxine	Others	169.074	C8H11NO3	23747.7	11884.7	19284.6	18726.2	14848.8	14857	9	9	9	15085.4	22389.5	10513.7	1.41274e+06	1.38188e+06	1.27335e+06
Zmjp000624	Pyridoxal	Others	167.058	C8H9NO3	107252	119093	106937	194577	198949	181771	125587	123052	115407	75044.5	64508	85704.6	281888	309930	329479
mws0232	Riboflavin (Vitamin B2)	Others	376.138	C17H20N4O6	5.19815e+06	5.36209e+06	4.99796e+06	1.00212e+06	936405	839237	270564	353966	315504	937105	958776	841389	43008.1	88581.4	85709.1
MWSmce199	L-Xylose*	Others	150.053	C5H10O5	189090	184493	172080	542385	527992	516869	375204	357852	402701	293144	325797	308134	116390	123928	130217
pme2237	Dulcitol*	Others	182.079	C6H14O6	3.23225e+07	3.06092e+07	3.39488e+07	2.92822e+07	3.05512e+07	3.03613e+07	1.29059e+07	1.43752e+07	1.30739e+07	7.14458e+06	6.74016e+06	7.36403e+06	4.15876e+07	4.32923e+07	4.18194e+07
Hmjp000461	3-O-Glucoside-3-hydroxy-y-butyrolactone	Others	264.084	C10H16O8	80373.6	118375	169199	339860	362168	305173	387884	390516	391242	137590	81193.2	141709	48664.2	47401	48058.7
pme0519	D-Sucrose*	Others	342.116	C12H22O11	1.57995e+07	1.80697e+07	1.57733e+07	1.62539e+06	1.66508e+06	1.76e+06	9.56664e+06	1.06184e+07	9.03616e+06	6.5576e+06	6.80026e+06	5.90234e+06	1.18811e+07	1.19967e+07	1.14195e+07
mws0889	D-Threonic Acid	Others	136.037	C4H8O5	198525	207918	205547	1.13126e+06	1.26322e+06	1.21236e+06	2.15071e+06	2.3902e+06	2.21675e+06	691347	687194	707833	235924	240036	263277
pme2755	N-Acetyl-D-glucosamine*	Others	221.09	C8H15NO6	601352	648601	806683	682135	719536	740870	677557	666906	612856	616025	796566	743231	650457	690282	641056
Zmpn000199	D-Galactaric acid*	Others	210.038	C6H10O8	105329	124869	127329	279249	232598	223755	194905	187330	186723	501782	483706	477643	147011	125484	131019
mws1155	D-Mannitol*	Others	182.079	C6H14O6	9.53877e+06	1.06586e+07	1.12775e+07	9.31381e+06	9.84163e+06	9.4459e+06	4.0535e+06	4.16307e+06	4.15185e+06	2.17551e+06	2.06107e+06	2.0896e+06	1.47538e+07	14752290	1.43322e+07
pmb3079	N-Acetyl-D-glucosamine-1-phosphate	Others	301.056	C8H16NO9P	60894.3	31859.9	29048.9	122536	85794.7	100324	229583	74360.8	185110	1.07473e+06	1.24154e+06	1.02038e+06	87364	73610.8	61920.1
MWS2056	Delta-Hexalactone	Others	114.068	C6H10O2	2.09338e+06	2.33819e+06	1.92317e+06	2.86463e+06	2.86331e+06	2.6838e+06	2.78698e+06	3.24387e+06	2.80228e+06	2.99096e+06	2.67481e+06	2.70558e+06	2.94311e+06	2.46866e+06	2.90585e+06
mws1189	D-Galacturonic acid*	Others	194.033	C6H10O7	1.40304e+06	2.07219e+06	2.70615e+06	388858	379516	345385	262112	356030	347105	2.04314e+07	1.40969e+07	2.02379e+07	224160	230732	285400
Hmcn000192	Sedoheptulose	Others	210.073	C7H14O7	82678.5	144068	183915	530497	436246	387758	124370	234892	206690	541335	508780	572524	234908	254543	110209
pme3311	D-Fructose-1,6-biphosphate	Others	339.996	C6H14O12P2	187539	146804	223095	447225	475396	427930	9	9	9	9	9	9	226591	570178	635124
Zmpn000095	Sorbitol-6-phosphate	Others	262.045	C6H15O9P	416471	429681	446188	272828	293910	380391	88533.6	89993.4	95444	49153.8	48104.6	53996.8	401975	387757	386105
pma3101	Nicotinate D-ribonucleoside	Others	256.082	C11H14NO6+	4.87789e+06	4.6484e+06	3.57647e+06	1.49227e+06	1.50994e+06	1.71524e+06	1.20876e+06	1.40593e+06	1.23824e+06	1.24084e+07	1.3924e+07	1.29186e+07	559493	483667	485019
mws0438	L-Arabitol*	Others	152.069	C5H12O5	110195	139576	136368	235557	312779	332041	138855	168917	178178	159991	199636	184680	9	9	9
pme0513	Xylitol*	Others	152.069	C5H12O5	110195	139576	136368	235557	312779	332041	138855	168917	178178	159991	199636	184680	9	9	9
pmb2653	DMelezitose O-rhamnoside	Others	650.227	C24H42O20	159899	163363	140507	30155.6	41138.7	32247.3	37971.3	33657.7	44509.9	67573.8	73204.4	80711.9	45532.4	50844.7	31221.1
pme3705	D-Glucoronic acid*	Others	194.043	C6H10O7	2.40083e+06	2.55877e+06	2.24636e+06	514134	527234	471588	443620	537822	471893	2.40459e+07	2.04516e+07	1.42946e+07	274486	313291	280434
pmb3081	Glucarate O-Phosphoric acid	Others	290.004	C6H11PO11	2.13945e+06	2.0008e+06	1.87151e+06	145005	167037	179737	136691	97195.3	100854	3.95865e+06	3.24698e+06	3.98371e+06	1.04469e+06	871554	637601
Zmgn000173	D-Ribose*	Others	150.053	C5H10O5	37304	44152.7	32279.6	88468.3	72888.9	101288	79715.7	77860.1	83260.9	90313.4	82273	86954.5	30346.2	40575.3	18329
Lmcp005230	6-Hydroxy-2-[2-(4-hydroxyphenyl)ethyl]chromone	Others	282.089	C17H14O4	9	9	9	9	9	2832.02	9	9	9	9	9	9	223210	280494	270893
Lmqn000351	Rutinose	Others	326.121	C12H22O10	36074.6	51639.6	33570.2	114384	107027	115722	114060	95694.9	113186	72253.4	64662.9	65191.6	31448.5	35333.2	24119.1
MA10039641	Lactobiose*	Others	342.116	C12H22O11	2.17117e+06	2.72232e+06	2.85507e+06	599345	601268	602550	1.49495e+06	2.18011e+06	2.21734e+06	1.69388e+06	1.83146e+06	1.68524e+06	3.25035e+06	5.44898e+06	4.57409e+06
pmf0283	Meso-Erythritol	Others	122.058	C4H10O4	14405.3	11188.4	10880.2	34317.5	28997	28379.3	9490.33	8747.6	10986.3	9419.97	2540.54	6585.26	1939.62	1375.15	3134.38
pmb0786	D-Glucosamine	Others	179.079	C6H13NO5	293381	321871	342108	9	9	9	9	9	9	444700	443600	390335	9	9	9
Zmgn000447	3-Phospho-D-glyceric acid	Others	185.993	C3H7O7P	389322	357164	390484	316494	327818	335180	135263	115064	127458	9	9	9	648472	729243	837448
mws1593	D-Maltotetraose	Others	666.222	C24H42O21	49538.1	36418.9	51513.5	7812.1	16265.4	13863.7	24693.7	20700.9	24055.2	28159.4	30392.9	36796.2	9	32579.6	9
Lmbp000668	Isonicotinic acid	Others	123.032	C6H5NO2	2.34363e+06	1.99112e+06	1.88249e+06	319436	344173	339347	613006	487032	527241	4.99946e+06	4.5879e+06	4.47524e+06	1.85236e+06	1.75454e+06	1.80785e+06
pme2266	Biotin	Others	244.088	C10H16N2O3S	94803.5	103841	138859	135060	146635	154854	26680.1	35470.8	24848.2	9	27564.1	23952.9	24628.1	32278.8	34549.4
pme1261	D-Panthenol	Others	205.131	C9H19NO4	39990.1	67932.9	41041.2	32242.8	32968.7	9075.42	16203.6	31764.8	44097.1	17322.6	37018.8	94357.1	4872.9	9007.35	6741.18
mws5038	Isomaltulose*	Others	342.116	C12H22O11	2.30919e+06	2.89169e+06	2.27598e+06	549817	752835	556029	1.94752e+06	1.70571e+06	1.54291e+06	1.75273e+06	1.68375e+06	1.56576e+06	4.55303e+06	4.07114e+06	4.79762e+06
MWSCX017	4-hydroxyphenyl acrylaldehyde	Others	164.047	C9H8O3	29627	29204.9	45205.2	9	9	9	9	9	9	68029	55125.6	42108.3	152134	132942	111047
pme1014	Menatetrenone (Vitamin K2)	Others	444.303	C31H40O2	249893	229217	258911	190972	165105	165396	299479	268198	326989	493889	495475	296672	340866	266615	430290
pme2253	L-Gulono-1,4-Lactone	Others	178.048	C6H10O6	208149	233952	220083	144668	29862.8	34177.7	32079.6	35643.6	46154.7	894963	775397	799001	81283	123998	18722.3
Lmsn000954	Dambonitol	Others	208.095	C8H16O6	9	9	9	119624	122645	109559	181453	165168	224059	105956	117395	113538	9	9	9
mws0854	Rhamnose	Others	164.069	C6H12O5	93016.5	80913	123972	235580	135602	117112	192112	97590.6	106894	155706	217258	154967	198720	189757	169736
MWS0442	Maltotriose*	Others	504.169	C18H32O16	86854.9	166293	264214	230546	235301	210101	154443	168770	134805	9	9	9	122347	154545	193214
pmn001400	2,3,5,4'-Tetrahydroxystilbene-2-O-xyloside	Others	376.116	C19H20O8	41459.1	56236.3	51911.5	81479.1	88513.9	127674	34055.7	30467.1	36774.4	22563.7	14682.5	18145.5	9	9	9
pmb0789	Pyridoxine-5'-O-glucoside	Others	331.127	C14H21NO8	13449	16072.6	9	9	9	9	9	9	9	13523	6340.4	10992.5	120478	125459	144573
HX1348	2-hydroxymethyl-D-ribono-γ-lactone	Others	132.042	C5H8O4	79393.6	78925.9	78679.5	66172.6	94075	41483.3	20199.3	52418.7	26949.6	68453.9	67195.4	57080.4	9	9	9
pme0500	D-Melezitose*	Others	504.169	C18H32O16	123710	96820.9	84199.1	31803.8	41042.6	53262.3	91855.6	67734.2	66850.8	18234	19994.1	11831.3	28242	24865.8	20755.3
Hmqp001042	Butyl beta-D-glucoside	Others	236.126	C10H20O6	9	9	9	471044	544931	495274	285093	334649	438228	9	9	9	9	9	9
MWSmce220	D-Glucono-1,5-lactone	Others	178.048	C6H10O6	186945	207973	191791	40989.6	184510	29252.3	128898	39207.6	215568	857799	522478	716307	104700	13859.9	16283.4
pma6455	Ribulose-5-phosphate	Others	230.02	C5H11O8P	64322.1	104020	87808	104163	68200.8	59005.8	9	9	9	263001	285976	188420	80383.6	77321.6	93417.5
mws2104	D-Pinitol	Others	194.079	C7H14O6	49305.6	70095.6	48137.8	95198.3	92147.4	53822.3	74983.1	62013.5	51021.5	166430	147737	475624	11289.6	11883.6	11883.6
mws0628	4-Hydroxybenzaldehyde	Phenolic acids	122.037	C7H6O2	1.29894e+07	1.31505e+07	1.2739e+07	9.11202e+06	1.07028e+07	1.27395e+07	284539	290225	287395	3.31351e+06	3.34174e+06	3.28553e+06	711955	726280	719355
MWS1888	Phenyl-beta-D-glucoside	Phenolic acids	256.095	C12H16O6	184102	208109	196203	663138	678257	675074	671325	675469	641811	452176	463634	459455	9	9	9
pmb0069	Benzamide	Phenolic acids	121.053	C7H7NO	3.62273e+07	3.9633e+07	3.67677e+07	4.93104e+06	4.82924e+06	4.68429e+06	1.27478e+06	1.17919e+06	1.3171e+06	4.41886e+07	4.45283e+07	4.39616e+07	104863	88234.1	57626.3
pme0241	Benzoic acid	Phenolic acids	122.037	C7H6O2	909557	916944	891373	2.0202e+06	1.56108e+06	2.08194e+06	182538	166535	193295	128277	98777.5	121024	37103.2	59914	97291.3
Lmhn002629	Benzoyltartaric acid	Phenolic acids	254.043	C11H10O7	9	9	9	9	9	9	23703.1	25428.6	24764.9	9	9	9	8.18298e+06	9.61426e+06	8.65617e+06
MWSmce468	2-hydroxymethyl benzoic acid	Phenolic acids	152.047	C8H8O3	9	9	9	9705.7	9	9	9	9	9	9	9	9	1.82015e+06	1.89282e+06	1.72391e+06
Lmfp001509	1-O-Galloyl-rhamnose	Phenolic acids	316.079	C13H16O9	47721.7	39270.8	38185.3	43711.4	60881.3	49855.3	57555.8	103026	70841	160289	174827	169891	13155.3	19993.3	23370.4
Lmln010063	2,6-Di-tert-butylphenol*	Phenolic acids	206.167	C14H22O	191371	186826	213286	229645	229008	228773	224128	211690	212588	175599	182327	174219	197488	207819	216199
mws0749	4-Hydroxybenzoic acid	Phenolic acids	138.032	C7H6O3	3.67385e+07	36359159	3.75338e+07	1.85779e+06	1.91622e+06	1.95176e+06	1.27989e+06	1.25401e+06	1.21602e+06	2.30704e+06	2.38518e+06	2.23973e+06	1.62632e+06	1.75019e+06	1.66706e+06
ML10179289	2-Phenylethanol	Phenolic acids	122.073	C8H10O	4.2923e+07	4.76049e+07	4.26112e+07	5.51608e+06	5.27513e+06	5.92593e+06	1.77969e+06	1.59749e+06	1.35955e+06	5.21391e+07	4.99393e+07	4.72841e+07	141460	162653	71098.1
Jmwp002208	3,4-dihydroxy phenylethanol	Phenolic acids	154.063	C8H10O3	2.11945e+06	2.00074e+06	2.20545e+06	200163	185722	198624	43000.8	111620	111599	1.22841e+06	1.13547e+06	1.10469e+06	9	9	9
MWSmce632	Vanillin acetate	Phenolic acids	194.058	C10H10O4	90180.1	98225.1	103657	348556	341763	171473	9	9	9	2.35261e+06	2.20892e+06	2.19201e+06	9	9	9
Lmtn002233	Androsin	Phenolic acids	328.116	C15H20O8	2.93441e+06	3.0631e+06	3.31848e+06	5.2979e+06	5.8151e+06	6.59109e+06	2.83886e+07	2.96626e+07	2.81619e+07	370583	375971	330426	39648.6	33683.4	40725.3
Lmrn003000	2-Hydroxy-3-phenylpropanoic acid	Phenolic acids	166.063	C9H10O3	2.36284e+07	2.37989e+07	2.28415e+07	1.62449e+07	1.63118e+07	1.46272e+07	1.00551e+06	901680	907658	1.78496e+07	1.80424e+07	1.64838e+07	17705.4	26673.6	26387.7
mws0180	2,5-Dihydroxybenzoic acid; Gentisic Acid*	Phenolic acids	154.027	C7H6O4	4.48259e+06	4.45438e+06	4.50779e+06	538905	496766	422093	118378	145169	115955	166933	151874	153241	335525	293308	296614
MWS2099	4-Methylbenzoic acid	Phenolic acids	136.052	C8H8O2	290563	292291	311636	9	9	9	9	9	9	70570.9	81516.6	78973.4	9	9	9
MWSmce580	2,5-Dihydroxybenzaldehyde	Phenolic acids	138.032	C7H6O3	80240.7	65776.2	64391.7	121617	148154	188321	26403.5	28835.5	35655.2	6.47433e+06	5.91247e+06	7.11509e+06	34067.8	34948.4	12542.2
Hmtn001288	Methyl 2,4-dihydroxyphenylacetate	Phenolic acids	182.059	C9H10O4	749709	824613	819002	699970	842780	1.36929e+06	70901.4	72171.2	86553.2	173462	134314	118978	58774.7	82233.8	64156.5
Lmmn001643	2-Hydroxycinnamic acid*	Phenolic acids	164.047	C9H8O3	86494.3	80728.3	103247	22229.9	34101.7	27704	31409.3	35048.9	73590.3	439311	467791	495009	1.40596e+06	1.22251e+06	1.48218e+06
pmn001320	1-O-p-Cumaroylglycerol	Phenolic acids	238.084	C12H14O5	52704.4	47598	38455.1	9	9	9	9	9	9	19184.7	20448	17810.2	6398.76	9	7109.26
pme0282	Phthalic acid	Phenolic acids	166.027	C8H6O4	9	9	9	9	9	9	23618.3	98152.1	18597.8	15405.8	15230.3	92338.9	1.55366e+07	1.59285e+07	1.59236e+07
mws0183	3,4-Dihydroxybenzoic acid (Protocatechuic acid)*	Phenolic acids	154.027	C7H6O4	8.18898e+06	8.68805e+06	8.29811e+06	1.03706e+06	1.0602e+06	981397	273178	283237	243334	389799	388721	386988	668825	617643	675763
Lmbp000728	(S)-2-Phenyloxirane	Phenolic acids	120.058	C8H8O	6.14688e+06	6.36447e+06	5.95755e+06	2.85287e+06	2.81545e+06	2.8295e+06	606422	577293	582504	1.28403e+07	1.22075e+07	1.18906e+07	120373	119593	157184
mws0008	Hydrocinnamic acid	Phenolic acids	150.068	C9H10O2	64509.7	59418.7	52354.4	140457	146167	149721	30430.3	20524.7	33265.5	9	9	9	9	9	9
Lmsn002247	1-O-Salicyloyl-β-D-glucose	Phenolic acids	300.084	C13H16O8	81568.4	69914.5	62509	61349.9	67683.5	57762.8	103526	119845	96173	104190	109512	89125.5	9	9	9
Zmcp102202	Senkyunolide C	Phenolic acids	204.079	C12H12O3	944021	938023	1.04926e+06	2.45497e+06	2.34641e+06	2.15358e+06	1.50528e+06	1.4032e+06	1349931	784437	791464	517090	1.3583e+07	1.11759e+07	1.41321e+07
Lmhn001386	Vnilloyltartaric acid	Phenolic acids	300.048	C12H12O9	8.70338e+06	7.68167e+06	8.07555e+06	271886	201510	201809	667998	635938	631289	166772	148216	139276	9	9	9
MWSmce364	Xanthoxylin	Phenolic acids	196.074	C10H12O4	208013	184960	166898	348729	367026	370927	1.34478e+06	1.18349e+06	1.41683e+06	105237	104644	94245.6	428293	401157	370971
MWS1734	Anisic acid; 4-Methoxybenzoic acid	Phenolic acids	152.047	C8H8O3	50359.6	46625.8	52673.3	73214.9	94524.4	77498.6	19177.3	24710	21731.2	17965.2	19196.9	17258.9	32649.5	29364.1	29688.3
pmb2654	Anthranilate-1-O-Sophoroside	Phenolic acids	461.153	C19H27NO12	8.08266e+06	9.5197e+06	1.02137e+07	300306	338187	372953	3.91157e+06	3.71399e+06	3.6966e+06	3.7172e+06	3.99787e+06	3.95157e+06	5.1009e+06	4.77849e+06	4.29268e+06
MWS20159	Phenyl-β-D-glucopyranoside	Phenolic acids	270.11	C13H18O6	12921.6	26957.1	31529.8	9	9	9	9	9	9	790248	867387	703775	9	9	9
Hmgn001653	Protocatechualdehyde	Phenolic acids	138.032	C7H6O3	2.25895e+07	2.2975e+07	2.55944e+07	918228	1.07235e+06	1.16932e+06	485061	1.17538e+06	1.29208e+06	1.39149e+06	1.30953e+06	1.36307e+06	915737	904868	882195
pma0675	o-Anisic acid	Phenolic acids	152.047	C8H8O3	20157.8	10698.7	16918.2	15705.9	11243.6	11875	7202.12	10591	7258.34	9	9	9	1.16346e+06	1.0677e+06	1.1295e+06
pmn001681	1-(4-Methoxyphenyl)-1-propanol	Phenolic acids	166.099	C10H14O2	88072.1	97219.2	87696.2	133381	166965	157026	148123	126137	148236	180295	190027	245018	110877	102016	98673.1
MWS1830	Ethylsalicylate	Phenolic acids	166.063	C9H10O3	150330	164627	167178	9	9	9	9	9	9	9	9	9	2.93617e+06	3.08618e+06	2.97222e+06
MWSmce537	Veratraldehyde	Phenolic acids	166.063	C9H10O3	1.71016e+06	1.71181e+06	1.64691e+06	18041.8	18852.1	14986.6	25133.7	31622.5	27803.1	306106	278354	270248	32298.6	32008.5	22237.7
MWSslk097	Dimethyl phthalate	Phenolic acids	194.058	C10H10O4	74869.9	52100.2	50563.4	442199	482335	507027	372116	348396	354818	227651	245122	216610	2.04458e+07	2.0052e+07	1.90386e+07
Cmsp006710	3',4-Dihydroxy-3,5'-dimethoxybibenzyl	Phenolic acids	274.12	C16H18O4	9	9	9	9	9	9	9	9	9	9	9	9	111527	106247	102521
MWSmce230	Methyl gallate*	Phenolic acids	184.037	C8H8O5	23476.7	18295.5	26095.9	39717.3	48398.4	36336.6	60413.1	33694.5	41728.3	17333.7	14124.9	22191	9	9	9
HJN037	4-O-Methylgallic Acid*	Phenolic acids	184.037	C8H8O5	23476.7	18295.5	26095.9	39717.3	48398.4	36336.6	60413.1	33694.5	41728.3	17333.7	14124.9	22191	9	9	9
Zmgn004894	Methyl 4-hydroxybenzoate	Phenolic acids	152.047	C8H8O3	102613	100960	96295.7	15473.1	14721.7	26339.2	17658.6	12118.1	18721.4	60116.5	45701.7	43470.6	6160.69	19072.9	18048
pmn001690	3-Hydroxy-4-isopropylbenzylalcohol-3-O-glucoside	Phenolic acids	328.152	C16H24O7	3.18356e+06	2.95856e+06	3.07267e+06	1.19904e+07	1.19205e+07	1.25261e+07	3.3379e+07	3.70079e+07	3.55928e+07	3.38827e+06	3.20098e+06	2.94274e+06	74156.8	81882.8	116956
Lmbn005172	2,6-Dimethoxybenzaldehyde	Phenolic acids	166.063	C9H10O3	2.20934e+07	2.31263e+07	2.33854e+07	1.5557e+07	1.50837e+07	1.5504e+07	973948	906812	978717	1.72813e+07	1.75534e+07	1.6105e+07	30452.6	28710.2	31653.6
MWS5206	4-Hydroxyphenyllactic Acid	Phenolic acids	182.058	C9H10O4	555494	524515	576597	229873	226940	260179	61103.7	51655.3	58860.8	102154	102000	78697.1	59041.8	51869.8	72912.6
Lmsn000363	Raspberryketone glucoside	Phenolic acids	326.137	C16H22O7	4.05862e+06	3.84905e+06	3.92739e+06	1.02992e+07	9.37228e+06	9.95402e+06	7.10786e+06	7.57151e+06	7.46769e+06	5.74613e+06	5.84761e+06	5.9735e+06	1.1559e+06	1.20624e+06	1.02233e+06
MWSmce429	2',6'-Dihydroxyacetophenone	Phenolic acids	152.047	C8H8O3	460256	483638	472830	7.42991e+06	7.66013e+06	6.94933e+06	1.52342e+06	1.54477e+06	1.66609e+06	101335	89253.4	96453.8	68157	64379.8	58398.7
mws0444	3-Aminosalicylic acid	Phenolic acids	153.043	C7H7NO3	9	9	9	32407.4	27705.6	28094.8	21598	20849.2	24369.2	9	9	9	9	16923.7	11441.4
mws2213	Cinnamic acid	Phenolic acids	148.052	C9H8O2	5555.35	5056.44	6053.12	85309.2	78837.6	88477.4	9	9	9	9	9	9	9	9	9
pme2362	Mandelic acid	Phenolic acids	152.047	C8H8O3	5.77126e+06	6.09409e+06	5.87395e+06	476775	622328	963459	74950.3	65261.1	72245.5	1.41824e+06	1.36336e+06	1.34564e+06	9	9	9
MWSmce001	5-Acetylsalicylic acid	Phenolic acids	180.042	C9H8O4	70115.4	65855.8	68340.9	201759	192873	166186	9	9	9	9	9	9	9	9	9
Lmtn003441	2-Acetyl-3-hydroxyphenyl-1-O-glucoside	Phenolic acids	312.121	C15H20O7	67575	71619.8	57024.8	49132.9	47793.8	45682.6	26906.5	34409.7	24792.2	48918.7	52487.8	42416.9	9	9	9
pmb2795	4-Methoxycinnamic acid	Phenolic acids	178.063	C10H10O3	9	9	9	9	9	9	9	9	9	9	9	9	114346	99687.3	108610
pmp001285	Phthalic anhydride	Phenolic acids	148.016	C8H4O3	470782	861992	872698	1.09987e+06	1.11364e+06	1.04527e+06	1.3403e+06	1.05979e+06	1.22265e+06	695811	669115	311163	8.59325e+06	7.32212e+06	8.34581e+06
mws1509	Phenyl salicylate	Phenolic acids	214.063	C13H10O3	9	9	9	105325	119400	113195	11883.3	10287.7	12825.4	9	9	9	9	9	9
Lmbn013410	2,4-Di-Tert-Butylphenol*	Phenolic acids	206.167	C14H22O	229755	244869	256486	269093	278443	281157	264192	257690	269411	189981	208230	181852	253347	253929	236700
Zmcp102204	Senkyunolide Q	Phenolic acids	278.152	C16H22O4	8.66306e+06	1.17926e+07	1.08963e+07	1.53257e+07	9.14683e+06	1.38688e+07	1.78577e+07	1.75989e+07	1.11966e+07	9.33033e+06	8.32267e+06	4.69606e+06	7.95847e+07	7.20537e+07	7.89055e+07
pme1816	Neochlorogenic acid (5-O-Caffeoylquinic acid)	Phenolic acids	354.095	C16H18O9	33162.1	20006.1	17898.8	22845.8	22849	12984.2	60534.8	43697.8	33594.6	28818.2	42621.4	31246.2	23886.7	29800.1	21286.9
Lmlp012720	Dibutyl phthalate*	Phenolic acids	278.152	C16H22O4	1.13928e+07	1.07634e+07	1.15851e+07	1.4577e+07	1.4223e+07	1.30735e+07	1.84819e+07	1.72108e+07	1.65685e+07	8.20396e+06	8.83293e+06	6.15172e+06	7.92644e+07	7.02719e+07	7.85062e+07
Lmxp011770	Diisobutyl phthalate*	Phenolic acids	278.152	C16H22O4	1.12514e+07	1.08144e+07	1.13939e+07	1.46173e+07	1.39349e+07	1.32577e+07	1.82494e+07	1.70528e+07	1.62989e+07	8.01257e+06	8.87598e+06	6.23004e+06	7.90533e+07	6.96936e+07	7.92629e+07
mws1078	Anthranilic Acid	Phenolic acids	137.048	C7H7NO2	989432	888421	877511	1.62159e+06	1.69782e+06	1.64034e+06	38378	44436	27547.3	78153.8	77899	71680.8	143008	172216	166387
Lmyn000160	Mucic acid Dimethyl Ester	Phenolic acids	238.069	C8H14O8	88778.3	84261.6	92877.7	195679	211808	204060	67087.1	62717.2	68552	253848	235890	242502	22924.2	15715.1	9850.92
pme3083	2-(Formylamino)benzoic acid	Phenolic acids	165.043	C8H7NO3	132366	137869	132439	195807	223575	224815	166559	147566	152139	147868	157290	123950	645011	663005	649342
MWS1850	2-Phenoxyethanol	Phenolic acids	138.068	C8H10O2	9	9	9	9	9	9	9	9	9	9	9	9	920875	1.0793e+06	1.13867e+06
MWSslk138	2,3,4-Trihydroxybenzoic acid	Phenolic acids	170.022	C7H6O5	14050.9	15754.8	14583.8	15127.6	15428.8	13499.5	25566.2	31315.5	25746.3	48593.5	48592.6	42457.4	9	9	9
pmb3107	Glucosyringic Acid	Phenolic acids	360.106	C15H20O10	31300.2	32577.2	37392.5	149009	135433	150043	95406.7	91909.4	69573.4	15193.1	19510.4	27516.3	6257.55	12144.8	11892.1
MWS1852	4-Methoxybenzaldehyde	Phenolic acids	136.052	C8H8O2	237712	216892	227771	25611.8	29853.3	36761.2	9	9	9	24808.3	28291.8	19895.1	9	9	9
MWSmce680	Mequinol	Phenolic acids	124.052	C7H8O2	32478.8	52284.4	30557.3	13950.1	14504	18314.2	9	9	9	9	9	9	9	9	9
MWSmce329	Antiarol; 3,4,5-Trimethoxyphenol	Phenolic acids	184.074	C9H12O4	42225.9	50995.2	25890.9	9	9	9	9	9	9	13239	16552.3	17795.2	9	9	9
MWSmce284	3,4-Dimethoxyphenol	Phenolic acids	154.063	C8H10O3	182796	147049	152828	40460	41018.9	36485.1	9	9	9	9	9	9	9	9	24958.6
MWS20182	Dihydroferulic Acid	Phenolic acids	196.074	C10H12O4	704661	711595	645124	9	9	9	9	9	9	9	9	9	9	9	9
pme3437	Eudesmic acid (3,4,5-trimethoxybenzoic acid)	Phenolic acids	212.069	C10H12O5	52053.5	43579.7	41184.7	215726	253291	254867	48400.1	47112.9	48879.3	53496.1	57781.9	56066	9	9	9
Lmbn002648	α-Hydroxycinnamic Acid*	Phenolic acids	164.047	C9H8O3	88196.7	103342	116074	9	9	9	9	9	9	433270	446967	444128	1.44233e+06	1.47713e+06	1.40893e+06
mws1350	Syringaldehyde; 4-Hydroxy-3,5-Dimethoxybenzaldehyde	Phenolic acids	182.058	C9H10O4	12639.8	11133	17537.3	9	9	9	19155.2	4412.94	9648.54	38399.2	46510.4	29539.2	7459.95	10405.9	4484.98
NK10253223	2-Amino-3-methoxybenzoic acid	Phenolic acids	167.058	C8H9NO3	87028.8	72918.8	80663.9	160009	170632	165639	136852	83443.7	121457	9	9	9	222553	218135	225460
Zmhn001358	4-O-Glucosyl-4-hydroxybenzoic acid	Phenolic acids	300.084	C13H16O8	70475.2	85200.1	74618.9	114737	115101	100120	120048	113741	112786	96964.5	102823	104900	9	9	9
mws0458	Vanillin; 4-Hydroxy-3-Methoxybenzaldehyde*	Phenolic acids	152.047	C8H8O3	605368	655239	649974	90628.6	95913.9	100517	77610.7	82587.1	77779.9	283123	279287	280054	67327.9	73205.3	49111.7
mws1358	Pyrocatechol	Phenolic acids	110.037	C6H6O2	12794	19756.5	14067.1	184996	134161	42606.2	93455.5	106150	111682	9	9	9	9	9	9
mws0182	4-Hydroxyphenylacetic acid*	Phenolic acids	152.047	C8H8O3	17424.1	20997.2	13717.3	19572.1	9	9	17874.8	38038.6	48255.9	30822.4	15127.4	23913.1	1.56635e+06	1.53283e+06	1.6709e+06
pme2828	4-Nitrophenol	Phenolic acids	139.027	C6H5NO3	4.80397e+06	4.80284e+06	4.67705e+06	5.11491e+06	5.3373e+06	3.58206e+06	5.48517e+06	5.60667e+06	4.0548e+06	5.09458e+06	5.31222e+06	5.45163e+06	5.23184e+06	5.96222e+06	3.71556e+06
Lmtn002565	1-O-Vanilloyl-D-Glucose	Phenolic acids	330.095	C14H18O9	43001.1	15815.1	22938.8	69989.2	68712.9	86699.9	241210	260541	208403	22125.1	22033.1	33419	9	9	9
MWSmce040	Isovanillin*	Phenolic acids	152.047	C8H8O3	176742	187542	160452	9	9	9	28337.4	26566.5	24368.5	84159.6	91177.1	78943.3	9	9	9
pma6460	4-O-p-Coumaroylquinic acid	Phenolic acids	338.1	C16H18O8	29647.4	28394.4	114887	33525	77174.5	46856.8	9	9	9	9	9	9	9	9	9
Jmbn004420	Rosmarinic acid	Phenolic acids	360.084	C18H16O8	42911	60032.7	96531.8	44124.2	87959.7	39785.6	93149.8	114807	75703.2	105834	111718	86522.6	61282	66333.5	59119.6
Lmmn003663	5-Glucosyloxy-2-Hydroxybenzoic acid methyl ester	Phenolic acids	330.095	C14H18O9	38537.6	45827.6	27738.3	141466	136968	135766	424721	386068	381146	26777.7	48727.7	41303.9	9	9	9
MWSmce587	2,6-Dimethoxybenzoic acid	Phenolic acids	182.058	C9H10O4	9	9	9	9	9	9	9	9	9	9	9	9	104528	130272	124001
pmn001515	3-Galloylshikimic acid	Phenolic acids	326.064	C14H14O9	75753.8	65303.4	97213.6	43270	44322.9	46761.5	69811	59522.9	63497.4	213745	223945	184499	9	9	9
MWSslk066	3-Hydroxy-4-methoxybenzoic acid; Isovanillic Acid	Phenolic acids	168.042	C8H8O4	964288	901029	945460	478454	425005	466128	72333.9	54579.6	53247.3	91376.9	90151.3	104705	9	9	9
pmb2819	O-Caffeoyl maltotriose	Phenolic acids	666.201	C27H38O19	3420.73	9	2849.39	6279.97	8758.94	1251.23	2824.05	3129.95	3482.7	26436.3	28603.8	25310.6	27950.4	24363.5	28186.5
Cmsn004454	Hispidin	Phenolic acids	246.053	C13H10O5	34699.7	38399.2	43026	50454.9	59347.4	49903.8	16223.6	18460.7	11078.4	6635.17	6649.41	3716.79	9	9	9
pmn001513	Digallic Acid	Phenolic acids	322.021	C14H10O9	9	9	9	171684	154397	144263	13664.6	9	14243.9	9	9	9	9	9	9
MWS4301	3-hydroxyphenylacetic acid*	Phenolic acids	152.047	C8H8O3	9	9	3607.2	29399.9	63134.5	41431.4	9	9	9	4825.02	9	7900.19	41988.7	53555.5	46196.4
mws0028	Vanillic acid	Phenolic acids	168.042	C8H8O4	412320	368800	360888	37198.2	41154.1	9	37219.6	59268.1	50825.1	59477.1	9	62074	9	9	9
MWSmce466	4-Hydroxyacetophenone	Phenolic acids	136.052	C8H8O2	6963.89	11875.3	14621.1	9	9	9	21441.7	9111.04	12914.5	40771.3	40771.3	40897.9	49136.8	47601.5	59442.6
MWS3149	3-Methoxybenzoic acid	Phenolic acids	152.047	C8H8O3	22214.5	23599.9	20142.9	34762.7	26799.9	28752.1	6781.56	8694.15	1864.22	9	9	9	9	9	9
pma0149	Sinapoyl malate	Phenolic acids	340.079	C15H16O9	29262.8	34410.3	42579.3	75696.8	70962	74341.6	45065.3	49440.6	46441.7	19298.4	70088.3	81976.3	61929.6	55468.2	77477.4
MWS1848	Phenyl acetate	Phenolic acids	136.052	C8H8O2	17697.6	6834.04	7582.05	9	9	9	31566	17662.5	17697.6	33330.3	42539.5	32248.1	58313.5	51439.8	53082.3
pme1439	p-Coumaric acid	Phenolic acids	164.047	C9H8O3	32778	28588.4	21986.3	9	9	9	9	9	9	51944.6	76909.5	47061.6	158318	161719	161402
Lmgn001670	Salicylic acid	Phenolic acids	138.032	C7H6O3	96996.1	127241	138252	42191.6	43289.9	55051.3	9	9	9	119977	254585	176090	64379.8	47719.9	39054.1
Lmhn003373	4-Hydroxybenzoylmalic acid	Phenolic acids	254.043	C11H10O7	9	9	9	26028.4	20723.4	12337.7	13030.8	13887.2	17870.9	21242.1	9	9	187487	171676	185208
Lmmp010562	Diisooctyl Phthalate	Phenolic acids	390.277	C24H38O4	2.25559e+07	6.67501e+06	6.76761e+06	4.4978e+06	3.60197e+06	3.22805e+06	1.37976e+07	6.21178e+06	5.9826e+06	7.93616e+06	8.91917e+06	3.17936e+06	5.51215e+06	1.25175e+07	2.46443e+07
MWSCX015	Caffeic aldehyde	Phenolic acids	164.047	C9H8O3	49036.1	84523	56957.9	9	9	9	9	9	9	64398.3	89071.4	78887.2	178325	201799	211155
MWSmce229	3,4-Dimethoxybenzoic acid; Veratric acid	Phenolic acids	182.058	C9H10O4	22307.9	35570.9	34206	174298	157280	143967	34044.5	15402.1	20149.3	26586.8	27773.5	21937.7	9	9	9
mws0346	3-(3-Hydroxyphenyl)-propionic acid	Phenolic acids	166.063	C9H10O3	131940	130154	161869	14258.4	14511	11612.5	7822.26	4930.46	7258.54	13885.4	11537.3	15115.4	9	9	9
Lmnn002886	1'-O-(3,4-Dihydroxyphenethyl)-O-caffeoyl-glucoside	Phenolic acids	478.147	C23H26O11	207862	164578	190494	21808.5	27816.7	21188.1	9	9	9	9	9	9	2156.74	9	9
pmf0440	4-MethoxycinnaMaldehyde	Phenolic acids	162.068	C10H10O2	9	9	9	77667.9	77477	48725.1	83746	67081.9	75610.1	59373.2	66255.2	62875.7	38838.8	42993.2	41039.9
mws0027	Syringic acid	Phenolic acids	198.053	C9H10O5	18656.8	19259.9	11332.3	9	9	9	14273.9	36156.3	27832.7	45934.1	46413.8	54998.6	9	9	9
pme3381	3-Hydroxyphenylacetic Acid Methyl Ester	Phenolic acids	166.063	C9H10O3	168200	163581	138908	9215.12	6484.49	8362.97	1266.28	1400.03	9	9	9	9	9	9	9
MWSmce177	Ethyl ferulate	Phenolic acids	222.089	C12H14O4	9	9	9	9	9	9	9	9	9	30628.1	26639.8	27896.2	9	9	9
Cmyp005062	Salireposide	Phenolic acids	406.126	C20H22O9	57932.2	52484.5	60055.7	29511.2	5239.65	14511	38925.1	66628.8	41392.7	17825.3	27637	31580.1	9	9	9
MWSmce591	Curcumenol	Terpenoids	234.162	C15H22O2	9	9	9	858643	720334	774433	239705	241851	303889	9	9	9	9	9	9
Zjjp092610	Dendronobilin I-iso1	Terpenoids	294.219	C18H30O3	633905	469106	482402	111797	166112	111343	352142	364477	215542	6.02586e+06	5.96344e+06	5.2217e+06	62605.5	37121.2	49342.2
Zjjp092609	Dendronobilin I	Terpenoids	294.219	C18H30O3	18088.3	16024.3	12617.3	9	9	9	61416.2	58963.2	50617.6	1.23751e+06	1.32695e+06	1.2507e+06	358175	386093	319423
MWSslk208	Kaurenoic Acid	Terpenoids	302.225	C20H30O2	205173	209016	218890	524352	423176	436505	900664	880564	1.00608e+06	325951	328772	280325	138012	143126	140566
Zjyp110103	Nootkatone(iso-2)	Terpenoids	218.167	C15H22O	60649.2	58767.1	57025.2	675658	728193	673826	620702	595147	591670	37197.7	40913.9	31448.6	98682.7	81367.1	95716.7
Ljmp121501	Mansonone N	Terpenoids	278.152	C16H22O4	344049	343727	351674	360457	356132	342971	429791	432881	394733	127288	167339	281253	1.95305e+06	1.75091e+06	1.94492e+06
Lmbn014696	Pimaric acid	Terpenoids	302.225	C20H30O2	207486	231000	237905	536703	446035	427141	919590	910589	1.01785e+06	348854	337967	304872	108177	92872.5	99118.7
Hmyp009454	Nootkatol	Terpenoids	220.182	C15H24O	101990	96302.1	116193	388593	422412	370849	185290	203262	203608	9	9	9	9	9	9
zjbp11704	1,5,9-trimethyl-1,5,9-cyclododecatriene(iso-2)	Terpenoids	204.188	C15H24	49219.8	50521.7	51160.5	1.02733e+06	1.06685e+06	947984	9	9	9	9	9	9	9	9	9
Lhgp080601	α-Patchoulene(α-Guaiene)	Terpenoids	204.188	C15H24	9	9	9	471211	492857	369015	64551.3	61979.2	60823.4	9	9	9	9	9	9
Lcmp122922	Sugiol methyl ether	Terpenoids	314.225	C21H30O2	3872.52	2930.1	2582.66	3900.85	7405.37	5616.11	10319	4996.23	9638.94	22534.6	23067.4	8037.71	6548.03	3900.52	4114.18
Hmqp005412	12-Hydroxyabietic Acid	Terpenoids	318.22	C20H30O3	41070.5	54582.8	39465.3	9	9	9	48062.7	47555.9	49387.7	119896	134097	55209.4	96900.8	64061.6	90252.7

## Sheet: Table S5
Table S5. Statistics of kmeans analyais.
Class	Index	Formula	Compounds	Class type	CAS	Cap-1	Cap-2	Cap-3	Indusia-1	Indusia-2	Indusia-3	Stipe-1	Stipe-2	Stipe-3	Volva-1	Volva-2	Volva-3	Mycelia-1	Mycelia-2	Mycelia-3
1	MWSmce585	C4H9NO2	Methyl 3-aminopropanoate	Amino acids and derivatives	4138-35-6	1.38705e+06	1.44328e+06	1.52249e+06	298017	245879	290638	540564	761505	747705	2.19012e+06	2.36912e+06	2.20133e+06	9.40765e+06	9.66696e+06	9.94841e+06
1	pme3017	C4H9NO2	2-Aminoisobutyric acid	Organic acids	62-57-7	1.4016e+06	1.37345e+06	1.43684e+06	364055	379369	362493	685926	735737	734393	2.72758e+06	2.54576e+06	2.52822e+06	7.06132e+06	7.39981e+06	7.83182e+06
1	Lmgn000160	C4H8N2O3	3-Ureidopropionic Acid	Organic acids	462-88-4	54057.6	63470.3	51003.9	14601.1	15877.2	33453	66886.1	72884.2	62747.4	152439	153677	119199	371142	448665	398068
1	pmb0764	C6H9NOS	4-Methyl-5-thiazoleethanol	Others	137-00-8	311756	337402	346476	113946	93277.2	90137.1	72397.5	61067.8	64922.1	409072	382742	445559	2.13575e+06	2.05647e+06	2.07679e+06
1	Lmhn002629	C11H10O7	Benzoyltartaric acid	Phenolic acids	-	9	9	9	9	9	9	23703.1	25428.6	24764.9	9	9	9	8.18298e+06	9.61426e+06	8.65617e+06
1	MWSmce468	C8H8O3	2-hydroxymethyl benzoic acid	Phenolic acids	612-20-4	9	9	9	9705.7	9	9	9	9	9	9	9	9	1.82015e+06	1.89282e+06	1.72391e+06
1	Lmsn000381	C12H22O11	D-Maltose*	Others	69-79-4	2.55269e+06	2.72645e+06	2.59837e+06	635862	558226	603896	2.04975e+06	2.19869e+06	2.24367e+06	2.04695e+06	1.70023e+06	1.64501e+06	3.52988e+06	4.62838e+06	4.41378e+06
1	pme1306	C8H12NO6P	Pyridoxine-5'-phosphate	Others	447-05-2	9	9	9	9	9	9	9	9	9	9	9	9	87152.5	91160.4	106002
1	mws0260	C6H14N4O2	L-Arginine	Amino acids and derivatives	74-79-3	28638496	2.84645e+07	2.71881e+07	2.01332e+06	2.18334e+06	2.05457e+06	9	9	9	8.38069e+06	8.68586e+06	8.12172e+06	38402726	3.98731e+07	3.90589e+07
1	MWSslk080	C10H20O3	10-Hydroxydecanoic acid	Lipids	1679-53-4	9	9	9	9	9	9	9	9	9	37025.8	40134.8	37495.3	1.70035e+06	1.66869e+06	1.81623e+06
1	mws2125	C3H5O6P	Phosphoenolpyruvate	Organic acids	138-08-9	233088	249085	268728	164478	159863	193238	80618.7	85184.6	100476	71840	74118.9	55106.6	895282	987087	862625
1	pme1086	C10H17N3O6S	Glutathione reduced form	Amino acids and derivatives	70-18-8	118247	105369	122259	30001.4	16983.4	14639.8	45955.7	50748.6	85264.6	35583	25532	31368.5	189490	138107	216688
1	pme0266	C10H18O4	Sebacic acid	Organic acids	111-20-6	2879.77	2447.33	3980.89	9	9	9	2917.35	8860.54	31712.4	78355.1	95671.5	95972.7	1.49639e+06	1.57791e+06	964381
1	Wmzn000227	C6H10O4	2,2-Dimethylsuccinic acid	Organic acids	597-43-3	176819	172008	174986	113028	144740	106428	81517.4	93700.1	61767.4	149239	190084	187708	392801	447150	392656
1	pme0282	C8H6O4	Phthalic acid	Phenolic acids	88-99-3	9	9	9	9	9	9	23618.3	98152.1	18597.8	15405.8	15230.3	92338.9	1.55366e+07	1.59285e+07	1.59236e+07
1	pme2758	C5H9NO5	4-Hydroxy-L-glutamic acid	Amino acids and derivatives	3913-68-6	124108	117445	129675	239303	160675	174895	337281	298725	289794	189927	193935	257840	614233	591395	556896
1	Zmfn000481	C14H22N2O16P2	Uridine-5'-Diphosphate-D-Xylose	Nucleotides and derivatives	3616-06-6	540755	652561	555438	225869	287529	257377	239612	101069	218030	346186	340065	384855	2.06944e+06	1.87674e+06	1.86462e+06
1	Zmcp102201	C12H12O3	Senkyunolide B	Others	93236-67-0	944021	938023	1.04926e+06	2.45497e+06	2.34641e+06	2.15358e+06	1.50528e+06	1.4032e+06	1349931	784437	791464	517090	1.3583e+07	1.11759e+07	1.41321e+07
1	Zmcp102202	C12H12O3	Senkyunolide C	Phenolic acids	-	944021	938023	1.04926e+06	2.45497e+06	2.34641e+06	2.15358e+06	1.50528e+06	1.4032e+06	1349931	784437	791464	517090	1.3583e+07	1.11759e+07	1.41321e+07
1	pmb0484	C5H14NO+	Choline	Alkaloids	62-49-7	1.42673e+07	1.46146e+07	1.48867e+07	2.72469e+06	2.71369e+06	2.71842e+06	7.93676e+06	7.65761e+06	6.98825e+06	2.31789e+07	2.22724e+07	2.24409e+07	7.94179e+07	8.3255e+07	8.18282e+07
1	MWS2413	C5H9NO3	N-acetyl-beta-alanine	Amino acids and derivatives	3025-95-4	9	9	9	9	9	9	5234.66	7409.25	7017.14	3343.97	11255.8	11441.8	175585	176969	208343
1	mws1333	C12H22O11	Melibiose*	Others	585-99-9	1.39921e+06	1.20756e+06	1.43718e+06	507905	506205	511484	1.1102e+06	1.08277e+06	1.1062e+06	909817	1.10875e+06	1.03473e+06	2.02708e+06	2.65369e+06	2.37604e+06
1	mws0214	C6H14O6	D-Sorbitol*	Others	50-70-4	3.22353e+07	3.0448e+07	32311747	3.11954e+07	3.00023e+07	2.93818e+07	1.17018e+07	1.1653e+07	1.24401e+07	6.40179e+06	6.12869e+06	6.57819e+06	3.80633e+07	4.01016e+07	2.55826e+07
1	pma0675	C8H8O3	o-Anisic acid	Phenolic acids	579-75-9	20157.8	10698.7	16918.2	15705.9	11243.6	11875	7202.12	10591	7258.34	9	9	9	1.16346e+06	1.0677e+06	1.1295e+06
1	pma1303	C24H46NO7P	LysoPC 16:2	Lipids	-	197701	223014	213939	163079	184067	193134	186334	129794	146812	9	9	9	293633	293537	241614
1	MWS1830	C9H10O3	Ethylsalicylate	Phenolic acids	118-61-6	150330	164627	167178	9	9	9	9	9	9	9	9	9	2.93617e+06	3.08618e+06	2.97222e+06
1	MWSmce582	C6H9NO3	Methyl L-pyroglutamate	Alkaloids	4931-66-2	441308	419126	460721	544671	565457	503250	619472	641245	633449	210065	199645	185587	1.80939e+06	1.97456e+06	1.84989e+06
1	MWSslk097	C10H10O4	Dimethyl phthalate	Phenolic acids	131-11-3	74869.9	52100.2	50563.4	442199	482335	507027	372116	348396	354818	227651	245122	216610	2.04458e+07	2.0052e+07	1.90386e+07
1	Cmsp006710	C16H18O4	3',4-Dihydroxy-3,5'-dimethoxybibenzyl	Phenolic acids	83088-28-2	9	9	9	9	9	9	9	9	9	9	9	9	111527	106247	102521
1	Lmqn000780	C17H27N3O17P2	Uridine 5'-diphospho-N-acetylglucosamine	Nucleotides and derivatives	528-04-1	1.99673e+06	1.79801e+06	1.82813e+06	1.50254e+06	1.43552e+06	1.49048e+06	538950	389023	636248	2.92616e+06	2.87931e+06	3.54343e+06	1.14936e+07	1.13011e+07	1.098e+07
1	mws0874	C10H14N5O7P	3'-Adenylic Acid	Nucleotides and derivatives	84-21-9	9	9	9	16458.4	25760.9	29383.2	9	9	9	23095.9	25189.3	26585.2	79047.7	93733.4	88141.2
1	Lsjp211240	C6H6N2O	Nicotinamide	Others	98-92-0	2.31306e+06	2.27609e+06	2.49038e+06	6.69005e+06	6.97778e+06	6.75521e+06	3.15447e+06	3.02751e+06	2.99592e+06	1.04319e+07	1.10103e+07	10383352	2.53165e+07	2.66509e+07	2.7252e+07
1	Lmmn000214	C18H32O15	Solatriose	Others	528-40-5	418123	525927	459502	13768.1	19037.5	72542.3	332091	398163	382302	84878.6	111554	175816	2.13045e+06	2.529e+06	1.83525e+06
1	MWSmce463	C10H12O	Mesitaldehyde	Others	487-68-3	9	9	9	9	9	9	9	9	9	9	9	9	2.18698e+06	2.35517e+06	1.85424e+06
1	MWSmce698	C10H12O	2',4'-Dimethylacetophenone	Others	89-74-7	9	9	9	9	9	9	9	9	9	9	9	9	2.18698e+06	2.35517e+06	1.85424e+06
1	MWS1882	C4H7NO4	Iminodiacetic acid	Organic acids	142-73-4	970182	925902	1.00518e+06	448126	426531	498380	1.44262e+06	1.28338e+06	1.26982e+06	1.03201e+06	1.04797e+06	940064	3.08573e+06	3.11538e+06	3.08711e+06
1	Hmcp007916	C11H12O4	3-Methyl-6-methoxy-8-hydroxy-3,4-dihydroisocoumarin	Lignans and Coumarins	6803-02-7	9	9	9	33278	38019.5	39725.3	9	9	9	9	9	9	1.34667e+06	1.36087e+06	1.16942e+06
1	mws0264	C12H22O11	D-Trehalose*	Others	99-20-7	1.91998e+06	1.94919e+06	2.62141e+06	429826	467516	489975	1.2436e+06	1.42761e+06	1.48288e+06	1.15935e+06	1.10123e+06	1.04065e+06	2.4845e+06	3.29972e+06	2.83343e+06
1	Lmxn006423	C7H5NOS	2(3H)-Benzothiazolone	Alkaloids	934-34-9	7867.42	5796.15	6039.48	11585.3	13200.6	15093.3	25055.3	24492.7	22730.5	6214.79	7279.75	2964.88	24754.7	22306.8	26171.5
1	pmb1650	C18H30O2	Octadeca-11E,13E,15Z-trienoic acid	Lipids	25575-00-2	6.62738e+06	6.31811e+06	6.49075e+06	8.81228e+06	8.23518e+06	7.9192e+06	1.05191e+07	10600426	9.62241e+06	4.85068e+06	5.19298e+06	3.83397e+06	6.06588e+07	5.18649e+07	5.99294e+07
1	pme1383	C8H11NO3	Pyridoxine	Others	65-23-6	23747.7	11884.7	19284.6	18726.2	14848.8	14857	9	9	9	15085.4	22389.5	10513.7	1.41274e+06	1.38188e+06	1.27335e+06
1	Zmjp000624	C8H9NO3	Pyridoxal	Others	66-72-8	107252	119093	106937	194577	198949	181771	125587	123052	115407	75044.5	64508	85704.6	281888	309930	329479
1	pmb2795	C10H10O3	4-Methoxycinnamic acid	Phenolic acids	830-09-1	9	9	9	9	9	9	9	9	9	9	9	9	114346	99687.3	108610
1	Ljmp121501	C16H22O4	Mansonone N	Terpenoids	-	344049	343727	351674	360457	356132	342971	429791	432881	394733	127288	167339	281253	1.95305e+06	1.75091e+06	1.94492e+06
1	Lhhp120812	C16H22O4	Methylillicinone F	Lignans and Coumarins	-	353903	337992	337338	370737	380254	355450	403904	417660	399650	104358	133538	259918	1.95813e+06	1.70281e+06	1.97829e+06
1	pmp001285	C8H4O3	Phthalic anhydride	Phenolic acids	85-44-9	470782	861992	872698	1.09987e+06	1.11364e+06	1.04527e+06	1.3403e+06	1.05979e+06	1.22265e+06	695811	669115	311163	8.59325e+06	7.32212e+06	8.34581e+06
1	pme2237	C6H14O6	Dulcitol*	Others	608-66-2	3.23225e+07	3.06092e+07	3.39488e+07	2.92822e+07	3.05512e+07	3.03613e+07	1.29059e+07	1.43752e+07	1.30739e+07	7.14458e+06	6.74016e+06	7.36403e+06	4.15876e+07	4.32923e+07	4.18194e+07
1	Zmcp102204	C16H22O4	Senkyunolide Q	Phenolic acids	-	8.66306e+06	1.17926e+07	1.08963e+07	1.53257e+07	9.14683e+06	1.38688e+07	1.78577e+07	1.75989e+07	1.11966e+07	9.33033e+06	8.32267e+06	4.69606e+06	7.95847e+07	7.20537e+07	7.89055e+07
1	pme0122	C8H16N2O3	N6-Acetyl-L-lysine	Amino acids and derivatives	692-04-6	530153	465671	380489	450678	507516	539655	887352	893492	950045	317021	280064	263046	5.72826e+06	6.75385e+06	6.63839e+06
1	mws1155	C6H14O6	D-Mannitol*	Others	69-65-8	9.53877e+06	1.06586e+07	1.12775e+07	9.31381e+06	9.84163e+06	9.4459e+06	4.0535e+06	4.16307e+06	4.15185e+06	2.17551e+06	2.06107e+06	2.0896e+06	1.47538e+07	14752290	1.43322e+07
1	Lmlp012720	C16H22O4	Dibutyl phthalate*	Phenolic acids	84-74-2	1.13928e+07	1.07634e+07	1.15851e+07	1.4577e+07	1.4223e+07	1.30735e+07	1.84819e+07	1.72108e+07	1.65685e+07	8.20396e+06	8.83293e+06	6.15172e+06	7.92644e+07	7.02719e+07	7.85062e+07
1	Lmxp011770	C16H22O4	Diisobutyl phthalate*	Phenolic acids	84-69-5	1.12514e+07	1.08144e+07	1.13939e+07	1.46173e+07	1.39349e+07	1.32577e+07	1.82494e+07	1.70528e+07	1.62989e+07	8.01257e+06	8.87598e+06	6.23004e+06	7.90533e+07	6.96936e+07	7.92629e+07
1	pme3083	C8H7NO3	2-(Formylamino)benzoic acid	Phenolic acids	3342-77-6	132366	137869	132439	195807	223575	224815	166559	147566	152139	147868	157290	123950	645011	663005	649342
1	MWS1850	C8H10O2	2-Phenoxyethanol	Phenolic acids	122-99-6	9	9	9	9	9	9	9	9	9	9	9	9	920875	1.0793e+06	1.13867e+06
1	Hmcp003783	C13H10N2O	1-Acetyl-β-carboline	Alkaloids	-	9740.77	3237.22	3948.55	9	9	9	11966.5	6634.64	14485	18781	15866.1	21365.9	612127	647393	584740
1	pme2117	C10H15N5O10P2	Adenosine 5'-diphosphate	Nucleotides and derivatives	58-64-0	1.50311e+06	1.45537e+06	1.53229e+06	1.45662e+06	1.4032e+06	1.5154e+06	419904	673427	488865	932504	690028	609566	3.03732e+06	3.17777e+06	2.86399e+06
1	pme2268	C7H7NO2	Trigonelline	Alkaloids	535-83-1	9	9	9	9	9	9	9	9	9	29423.1	53631	42853.7	339653	325021	324593
1	Lmbn001676	C6H10O4	3-Hydroxy-3-Methyl-2-Oxopentanoic Acid*	Organic acids	-	26267.7	33529	18975.7	90749.4	112110	111496	100376	95896.4	94891.9	33690	38027.7	36814.6	106709	115584	135452
1	pme1712	C11H20N2O6	L-Saccharopine	Amino acids and derivatives	997-68-2	530556	475240	435508	1.62711e+06	1.37085e+06	1.49979e+06	1.3229e+06	1.4782e+06	1.34472e+06	903619	976818	782762	2.06628e+06	1.89126e+06	1.75508e+06
1	pme3311	C6H14O12P2	D-Fructose-1,6-biphosphate	Others	488-69-7	187539	146804	223095	447225	475396	427930	9	9	9	9	9	9	226591	570178	635124
1	Lmbn002648	C9H8O3	α-Hydroxycinnamic Acid*	Phenolic acids	5801-57-0	88196.7	103342	116074	9	9	9	9	9	9	433270	446967	444128	1.44233e+06	1.47713e+06	1.40893e+06
1	NK10253223	C8H9NO3	2-Amino-3-methoxybenzoic acid	Phenolic acids	3177-80-8	87028.8	72918.8	80663.9	160009	170632	165639	136852	83443.7	121457	9	9	9	222553	218135	225460
1	mws4173	C11H10O4	5,7-Dimethoxycoumarin (Limettin)(Citropten)	Lignans and Coumarins	487-06-9	9	9	9	9	9	9	9	9	9	9	9	9	60852.5	83736	64261.2
1	mws0182	C8H8O3	4-Hydroxyphenylacetic acid*	Phenolic acids	156-38-7	17424.1	20997.2	13717.3	19572.1	9	9	17874.8	38038.6	48255.9	30822.4	15127.4	23913.1	1.56635e+06	1.53283e+06	1.6709e+06
1	MWS4354	C11H15N5O4	N6-methyladenosine	Nucleotides and derivatives	1867-73-8	57991.7	62351.5	38451.6	22493.1	20924.7	20990.2	17040.8	14400.5	22069.4	44077	46768.7	23411.7	88150.2	74826.2	80063.9
1	pme3186	C3H7O6P	DL-Glyceraldehyde-3-phosphate	Organic acids	591-59-3	427506	478163	377484	510405	655574	636976	67863.5	118872	116484	9	9	9	334323	798652	804569
1	pme0010	C3H7NO3	L-Serine	Amino acids and derivatives	56-45-1	95025	88879.7	50862.7	37285.9	51696.1	62346	71351.7	101904	96110.4	9	9	9	97080.6	108009	120866
1	Lmcp005230	C17H14O4	6-Hydroxy-2-[2-(4-hydroxyphenyl)ethyl]chromone	Others	-	9	9	9	9	9	2832.02	9	9	9	9	9	9	223210	280494	270893
1	MWSmce587	C9H10O4	2,6-Dimethoxybenzoic acid	Phenolic acids	1466-76-8	9	9	9	9	9	9	9	9	9	9	9	9	104528	130272	124001
1	Lmhp008801	C23H42NO7P	LysoPE 18:3	Lipids	-	40207.7	30709.2	44680.3	30229.6	53188.7	45244.3	53596.5	39764.7	27728.6	9	9	9	54899.5	59085.4	57834.9
1	MWS3139	C10H18O3	10-Hydroxy-2-Decenoic Acid	Lipids	14113-05-4	12639.9	11033.4	18602.2	18521.9	15636.4	18454.1	18769.1	22392.2	22447.4	13293.2	16646.3	12857.4	58162.6	54247.6	57946
1	mws0341	C6H12O3	2-Hydroxyisocaproic acid	Organic acids	20312-37-2	100281	34079.7	18527.5	26096.3	23879.4	27334.9	33363.2	9	9	41632.2	40407.9	49311.4	281205	286754	295492
1	MA10039641	C12H22O11	Lactobiose*	Others	63-42-3	2.17117e+06	2.72232e+06	2.85507e+06	599345	601268	602550	1.49495e+06	2.18011e+06	2.21734e+06	1.69388e+06	1.83146e+06	1.68524e+06	3.25035e+06	5.44898e+06	4.57409e+06
1	MWSmce460	C5H9NO	2-Piperidone	Alkaloids	675-20-7	37136.6	27602.8	41225.4	9	9	9	9	9	9	31351.7	58667.3	14785.8	150791	145501	127754
1	mws0193	C7H15N3O3	L-Homocitrulline	Amino acids and derivatives	1190-49-4	141914	110381	114223	101265	73660.5	123742	127597	151656	139180	143461	173175	146432	580090	734700	642231
1	Zmgn000447	C3H7O7P	3-Phospho-D-glyceric acid	Others	820-11-1	389322	357164	390484	316494	327818	335180	135263	115064	127458	9	9	9	648472	729243	837448
1	MWS4301	C8H8O3	3-hydroxyphenylacetic acid*	Phenolic acids	621-37-4	9	9	3607.2	29399.9	63134.5	41431.4	9	9	9	4825.02	9	7900.19	41988.7	53555.5	46196.4
1	MWS1837	C8H15NO2	Tranexamic Acid	Organic acids	1197-18-8	10847.9	34916.3	36413.3	45368.4	16844.1	13782.1	22188.1	81225	82281.3	33706.7	28249	33317	255680	263734	255345
1	Wmln004117	C16H19NO6	4-[(3-O-Acetyl-6-deoxy-α-L-mannosyl)oxy]benzeneacetonitrile	Alkaloids	159397-73-6	9	9	9	9	9	9	9	9	9	9	9	9	15040	20960.4	16958
1	pmb0981	C10H14N5O7P	Adenosine 5'-monophosphate	Nucleotides and derivatives	61-19-8	1.45368e+06	1.01328e+06	978766	1.20949e+06	1.32444e+06	1.30446e+06	569572	455198	409131	1.03837e+06	1.10983e+06	762144	4.83592e+06	4.90593e+06	5.29086e+06
1	pme0256	C5H4N4O2	Xanthine	Nucleotides and derivatives	69-89-6	186879	172877	168065	101639	120951	81814.2	132926	142154	137631	169464	157802	167219	423544	404198	486932
1	mws5038	C12H22O11	Isomaltulose*	Others	13718-94-0	2.30919e+06	2.89169e+06	2.27598e+06	549817	752835	556029	1.94752e+06	1.70571e+06	1.54291e+06	1.75273e+06	1.68375e+06	1.56576e+06	4.55303e+06	4.07114e+06	4.79762e+06
1	pme0170	C8H16N4O3	N-Acetyl-L-Arginine	Amino acids and derivatives	155-84-0	130588	141994	134613	258146	194167	171990	311807	245724	170495	107960	99895	115083	404953	314607	382442
1	mws0263	C5H7NO3	5-Oxo-L-Proline	Amino acids and derivatives	98-79-3	12881.7	12166.4	14312.9	11713.6	8908.31	6000.66	6804.08	4296.72	6701.52	38856.3	44356.4	49842.8	146200	139184	142357
1	Lmhn003373	C11H10O7	4-Hydroxybenzoylmalic acid	Phenolic acids	-	9	9	9	26028.4	20723.4	12337.7	13030.8	13887.2	17870.9	21242.1	9	9	187487	171676	185208
1	pmb0532	C10H13N4O8P	Inosine 5'-monophosphate	Nucleotides and derivatives	131-99-7	96258.7	99676	71086.9	86237.6	95804.8	101255	30010.9	33534.8	31030.5	77442.9	82766.9	74093.2	368835	380425	325545
1	MWSmce609	C4H7NO4	L-Aspartic acid	Amino acids and derivatives	56-84-8	30794.6	47473.6	43135.1	14757.1	12842.6	30176.6	60945.1	100077	92378.6	9	9	9	127119	102081	89171.1
1	MWS0813	C5H7NO3	5-Oxoproline	Amino acids and derivatives	149-87-1	11451.1	13196.8	20095.8	9812.25	14058.9	18985	11781.9	5250.62	21069	35924.3	34361.4	32899.4	135204	133092	136634
1	pme1419	C6H13NO2S	L-Methionine methyl ester	Amino acids and derivatives	10332-17-9	88189.7	62820.7	75393.3	42640.7	52608.6	49790.5	14958.1	38131.8	37035.5	9	9	9	158176	168912	175899
1	Zmyn000155	C7H14N2O3	N-α-Acetyl-L-ornithine	Amino acids and derivatives	6205-08-9	87845.5	125370	144015	545771	9	585169	227233	170677	185951	88865.2	92371.6	128378	916054	481462	351794
1	pmb0789	C14H21NO8	Pyridoxine-5'-O-glucoside	Others	-	13449	16072.6	9	9	9	9	9	9	9	13523	6340.4	10992.5	120478	125459	144573
2	MWSmce556	C8H9NO	2'-Aminoacetophenone	Others	551-93-9	59111.3	66095.1	72284	1.15244e+06	1.13216e+06	1.05348e+06	223841	220647	208888	9	9	9	9	9	9
2	pme1474	C11H15N5O3S	5'-Deoxy-5'-(methylthio)adenosine	Nucleotides and derivatives	2457-80-9	2.23345e+07	2.35897e+07	2.33547e+07	5.0101e+07	5.06285e+07	4.91613e+07	2.26133e+07	2.16228e+07	2.30351e+07	5.6394e+06	5.53914e+06	5.5861e+06	2.21357e+07	1.95804e+07	2.36322e+07
2	Zmzn000078	C3H7O6P	Dihydroxyacetone phosphate	Others	57-04-5	307379	400143	323911	1.66997e+06	2.18481e+06	1.45184e+06	209816	215999	139986	9	9	9	690676	823848	832227
2	Smcp001137	C11H9NO2	naphthisoxazol A	Alkaloids	-	3.33936e+07	3.00669e+07	3.32693e+07	5.88465e+07	5.8367e+07	5.54052e+07	4.17114e+07	4.17224e+07	3.97702e+07	4.52366e+06	3.75541e+06	4.07178e+06	1.1812e+06	547630	475929
2	MWS2442	C6H13O9P	D-Fructose 6-Phosphate*	Others	643-13-0	2.80749e+06	3.2097e+06	3.02671e+06	8.8614e+06	8.77655e+06	8.47679e+06	4.29125e+06	4.04115e+06	3.55869e+06	221954	191481	198220	4.7918e+06	4.64345e+06	5.21256e+06
2	pmb0130	C12H14N2O	Acetryptine	Alkaloids	3551-18-6	1.13461e+06	1.03206e+06	1.0213e+06	1.50525e+07	1.52035e+07	1.42936e+07	1.69244e+06	1.66523e+06	1523110	97570	118298	102316	350892	412741	374630
2	Hmcp002354	C14H14N2O	Crenatine	Alkaloids	26585-14-8	9	9	9	1.39119e+06	1.47206e+06	1.24708e+06	113365	93106	159122	9	9	9	9	9	9
2	Hmhp001812	C11H15N5O4	2'-O-Methyladenosine	Nucleotides and derivatives	2140-79-6	1.99949e+06	1787580	2.05711e+06	9.83556e+06	9.92649e+06	1.13604e+07	5.29106e+06	5.70968e+06	6.03264e+06	930836	998167	877274	495728	496744	497701
2	Zmyn000247	C5H8O5	2-Hydroxyglutaric Acid	Organic acids	13095-48-2	6.29979e+06	6.56e+06	6.57516e+06	1.57709e+07	1.56692e+07	1.65827e+07	2.93021e+06	2.7871e+06	2.70048e+06	450055	447061	461719	3.29735e+06	3.85216e+06	4.60176e+06
2	pme0241	C7H6O2	Benzoic acid	Phenolic acids	65-85-0	909557	916944	891373	2.0202e+06	1.56108e+06	2.08194e+06	182538	166535	193295	128277	98777.5	121024	37103.2	59914	97291.3
2	Lmhp008833	C24H48NO7P	LysoPC 16:1(2n isomer)	Lipids	-	2.69358e+06	2.54426e+06	2.62376e+06	7.3267e+06	7.36552e+06	6.94278e+06	1.28388e+06	1.37695e+06	2.43451e+06	4.98095e+06	5.00798e+06	4.45265e+06	1.22484e+06	950789	1.23127e+06
2	mws1090	C6H13O9P	Glucose-1-phosphate*	Others	59-56-3	4.11882e+06	4.37438e+06	3.67524e+06	1.15213e+07	1.1863e+07	1.22036e+07	5.70934e+06	5.12197e+06	4.63844e+06	282379	316360	297828	6.48644e+06	6.77434e+06	6.39879e+06
2	Lmbn000216	C5H8O5	3-Methylmalic acid*	Organic acids	152204-30-3	6.51523e+06	9	6.56997e+06	1.50352e+07	1.68578e+07	1.65597e+07	2.80836e+06	2.84019e+06	2.77402e+06	488918	436905	469188	3.34385e+06	3.91695e+06	4.37818e+06
2	Zmyn000230	C5H8O5	2-Dehydro-3-deoxy-L-arabinonate	Others	-	7.01358e+06	6.58934e+06	7.16451e+06	1.68961e+07	1.73005e+07	1.71275e+07	2.88071e+06	2.65585e+06	2.76278e+06	452034	500754	608279	3.75819e+06	4.20941e+06	4.52167e+06
2	mws1164	C6H12O6	D-Fructose*	Others	57-48-7	7.73683e+06	8.11551e+06	8.06351e+06	2.63297e+07	2.48061e+07	1.58327e+07	1.61117e+07	1.61902e+07	1.61268e+07	9.68907e+06	8.656e+06	9.34515e+06	1.61736e+06	1.76451e+06	1.85986e+06
2	pmf0397	C20H40O2	Arachidic acid	Lipids	506-30-9	232472	238872	233029	599408	550371	506344	230553	277217	251416	266282	307152	259643	215818	194775	190395
2	Lmbn005923	C18H30O2	Crepenynic acid	Lipids	2277-31-8	6085.54	8078.37	7431.11	166554	155593	138228	10539.8	10844.6	8100.07	21473.4	20660.8	19459.5	9	9	9
2	Hmmp001310	C11H9NO2	3-Indoleacrylic acid	Alkaloids	1204-06-4	3.60137e+07	2.74779e+07	3.39713e+07	5.72456e+07	5.94868e+07	5.72728e+07	4.05375e+07	4.12127e+07	3.90092e+07	3.84275e+06	4.55784e+06	4.26465e+06	1.19982e+06	541130	388328
2	MWSmce692	C18H30O2	γ-Linolenic Acid	Lipids	506-26-3	3451.36	5465.48	7761.46	150210	145775	129704	8818.94	6926.41	12984.3	22437.9	15899.1	8659.92	9	9	9
2	mws1491	C18H32O2	Linoleic acid	Lipids	60-33-3	2.90057e+07	3.07389e+07	2.9442e+07	1.14412e+08	1.12238e+08	111006060	4.85583e+07	4.91893e+07	4.80175e+07	7.97703e+07	7.4931e+07	7.94821e+07	3.12194e+07	31094465	3.29093e+07
2	Lmyp008093	C13H22O	Solanone	Others	1937-54-8	9	9	9	8.68157e+06	9.32008e+06	9.30724e+06	129177	138441	124892	9	9	9	9	9	9
2	mws0213	C5H12O5	Ribitol*	Others	488-81-3	332553	154322	344146	643059	614507	703213	330650	355033	119375	410192	108706	347492	77560.9	81344.3	68942.3
2	Lmbn005287	C18H32O4	7S,8S-DiHODE; (9Z,12Z)-(7S,8S)-Dihydroxyoctadeca-9,12-dienoic acid	Lipids	143288-65-7	12692.1	11599.2	12631.9	467309	476568	456719	204081	194379	191110	154767	166377	157231	45844.1	45728	47554.5
2	MWS80007	C18H32O4	13-Hydroperoxy-9Z,11E-octadecadienoic acid	Lipids	23017-93-8	12692.1	11599.2	12631.9	467309	476568	456719	204081	194379	191110	154767	166377	157231	45844.1	45728	47554.5
2	Lwhp010632	C11H11NO	1,2-dimethylquinolin-4(1H)-one	Alkaloids	6760-40-3	92746.8	92928.5	100421	1.7158e+06	1.81541e+06	1.68866e+06	338216	359110	279902	9	9	9	9	9	9
2	mws0752	C11H22O2	Undecylic Acid	Lipids	112-37-8	347011	348653	359005	630170	636177	629180	460226	414126	429835	217168	232071	234386	417338	419094	427906
2	mws0282	C11H12N2O2	L-Tryptophan	Amino acids and derivatives	73-22-3	9.56772e+06	7.92681e+06	9.71866e+06	2.30113e+07	2.30724e+07	2.17549e+07	1.78437e+07	1.54167e+07	1.61006e+07	1.53609e+06	1.5483e+06	1.49456e+06	455152	213771	172904
2	pmf0297	C20H42O	1-Eicosanol	Lipids	629-96-9	244203	209261	162788	522747	358246	358455	245972	285963	292205	9	9	9	9	9	9
2	pmb2640	C12H24O2	Dodecanoic acid (Lauric acid)	Lipids	143-07-7	34452.7	40755.8	34206.2	199950	200197	195452	72405.7	71837.4	74782.9	39339.8	37130.6	42316.9	72605.4	75798.4	77603.7
2	Zmbp002538	C11H12N2O2	1-Methoxy-indole-3-acetamide	Alkaloids	-	1.8156e+06	1.53395e+06	1.62456e+06	3.80384e+06	3.88413e+06	3.92307e+06	2.17677e+06	2.28434e+06	2.21266e+06	189713	193088	172519	59064.1	23929.6	29064.2
2	pmc0281	C15H21N5O8	Ribosyladenosine	Nucleotides and derivatives	-	2.28695e+06	2.09545e+06	2.04301e+06	3.56344e+06	3.57644e+06	3.89949e+06	2.30208e+06	2.10016e+06	1.67713e+06	2.07827e+06	1.87144e+06	2.01269e+06	318760	252850	301398
2	mws0008	C9H10O2	Hydrocinnamic acid	Phenolic acids	501-52-0	64509.7	59418.7	52354.4	140457	146167	149721	30430.3	20524.7	33265.5	9	9	9	9	9	9
2	Lmgn000219	C4H6O3	Succinic semialdehyde	Organic acids	692-29-5	57791.1	73280.8	69879.3	125005	138059	117954	120540	108980	99995.1	53162.4	47556.7	57693.8	22441.1	16813	20945.8
2	pmb2657	C10H18N4O6	Argininosuccinic acid	Organic acids	2387-71-5	899953	815426	944102	3.76139e+06	4.12606e+06	3.7411e+06	711609	692606	658196	9	9	9	870510	876092	860532
2	pmb1912	C20H23N7O7	10-Formyltetrahydrofolic Acid	Alkaloids	2800-34-2	47995.7	57892.6	67315.5	353325	427449	854001	9	9	9	21560.4	32832.1	20189.9	38928.8	24412.2	38108.2
2	MWS1734	C8H8O3	Anisic acid; 4-Methoxybenzoic acid	Phenolic acids	100-09-4	50359.6	46625.8	52673.3	73214.9	94524.4	77498.6	19177.3	24710	21731.2	17965.2	19196.9	17258.9	32649.5	29364.1	29688.3
2	pmb0876	C21H44NO7P	LysoPE 16:0	Lipids	53862-35-4	2.66348e+06	2.75958e+06	2.68439e+06	1.01318e+07	1.06626e+07	9.64737e+06	3.09976e+06	2.85209e+06	2.99244e+06	5.90784e+06	5.75183e+06	5.18963e+06	1.13979e+06	1.0362e+06	1.14502e+06
2	MWSmce591	C15H22O2	Curcumenol	Terpenoids	19431-84-6	9	9	9	858643	720334	774433	239705	241851	303889	9	9	9	9	9	9
2	Hmmp002124	C9H7NO	Indole-3-carboxaldehyde	Alkaloids	487-89-8	193442	129704	173836	362431	471698	355254	230385	238030	226986	45845.3	78235.6	73063.6	9	24391.9	15408
2	mws0567	C5H11N3O2	4-Guanidinobutyric acid	Organic acids	463-00-3	2.58538e+06	2.64579e+06	2.52098e+06	4.10569e+06	3.86936e+06	4.13324e+06	1.00718e+06	1.04478e+06	1.07734e+06	1.25857e+06	1.19679e+06	1.25181e+06	2.45826e+06	2.58364e+06	2.3257e+06
2	Lmcn009122	C16H30O2	(7Z)-Hexadecenoic acid	Lipids	2416-19-5	108689	113881	110212	472619	566625	473476	175132	165379	166223	211401	214871	200604	36851.9	42845.6	44386.7
2	Zmyn000083	C6H14O12P2	D-Glucose 1,6-bisphosphate	Others	10139-18-1	94806.6	96869	81834.9	377446	432310	452828	73416.5	74880.1	76660.2	4132.35	12987.1	3903.8	252756	204625	232301
2	pmd0160	C21H44NO7P	LysoPE 16:0(2n isomer)	Lipids	-	555568	602286	580122	1.7557e+06	2.09871e+06	1.87245e+06	613313	587740	541506	1.21854e+06	1.21113e+06	963802	287721	244360	229305
2	pmp001270	C24H48NO7P	LysoPC 16:1	Lipids	76790-27-7	1.43557e+06	1.50452e+06	1.8367e+06	5.63319e+06	4.20926e+06	3.60325e+06	850749	869507	587227	918885	731577	644964	317795	335295	227491
2	Lmlp002994	C11H11NO2	5-Hydroxyquinoline	Alkaloids	578-67-6	9	9	9	88005.2	77861.7	66468.5	27524.1	32750	36578.4	9	9	9	9	9	9
2	Hmgp002327	C11H9O2N	3-amino-2-naphthoic acid	Alkaloids	-	3.40303e+07	2.80343e+07	3.23784e+07	5.76019e+07	5.47535e+07	5.57171e+07	4.11512e+07	4.11757e+07	3.9517e+07	4.14798e+06	3.85236e+06	3.85335e+06	1.17596e+06	567579	444330
2	Lmbn005487	C18H34O4	12,13-DHOME; (9Z)-12,13-Dihydroxyoctadec-9-enoic acid	Lipids	263399-35-5	18320.3	17229.7	14909.4	201722	201632	194759	41854.6	39569.7	39259.2	94347.9	94423.3	89081.3	28769.1	27848.8	28767.4
2	mws0943	C7H8N2O2	1,4-Dihydro-1-Methyl-4-oxo-3-pyridinecarboxamide	Alkaloids	769-49-3	172735	213227	209410	402401	441584	466635	191172	205427	224593	199960	188291	177951	9	9	9
2	MWSmce257	C9H17NO5	D-Pantothenic Acid	Others	79-83-4	3.35491e+07	3.47188e+07	3.48068e+07	5.84815e+07	6.14329e+07	5.99026e+07	1.94157e+07	1.9423e+07	1.98027e+07	1.01049e+07	9.97982e+06	1.00015e+07	2.4834e+07	2.63075e+07	2.75025e+07
2	pmb0818	C11H11NO3	Methoxyindoleacetic acid	Alkaloids	3471-31-6	1.06243e+06	1.01003e+06	1.13166e+06	2.49997e+06	2.78569e+06	2.42215e+06	1.57321e+06	1.5041e+06	1.3999e+06	136303	142572	136844	45611	22537.2	9047.55
2	Lmsn000363	C16H22O7	Raspberryketone glucoside	Phenolic acids	38963-94-9	4.05862e+06	3.84905e+06	3.92739e+06	1.02992e+07	9.37228e+06	9.95402e+06	7.10786e+06	7.57151e+06	7.46769e+06	5.74613e+06	5.84761e+06	5.9735e+06	1.1559e+06	1.20624e+06	1.02233e+06
2	Lmbn006152	C18H32O2	(9Z,11E)-Octadecadienoic acid	Lipids	2540-56-9	104850	101151	62825.1	532613	521059	497450	173314	172164	175954	311034	279598	287385	109795	107160	116826
2	MWSmce429	C8H8O3	2',6'-Dihydroxyacetophenone	Phenolic acids	699-83-2	460256	483638	472830	7.42991e+06	7.66013e+06	6.94933e+06	1.52342e+06	1.54477e+06	1.66609e+06	101335	89253.4	96453.8	68157	64379.8	58398.7
2	mws0444	C7H7NO3	3-Aminosalicylic acid	Phenolic acids	570-23-0	9	9	9	32407.4	27705.6	28094.8	21598	20849.2	24369.2	9	9	9	9	16923.7	11441.4
2	pme2596	C8H9NO4	4-Pyridoxic acid	Others	82-82-6	62553	61801.8	72881.2	298221	316947	324797	174766	197301	187951	183828	179862	169630	47191.9	53013.4	53936.2
2	pme1228	C11H12N2O3	5-Hydroxy-L-tryptophan	Amino acids and derivatives	56-69-9	4.56603e+06	4.31965e+06	4.26594e+06	7.39869e+06	7.62949e+06	7.78422e+06	5.32673e+06	5.37082e+06	5.00567e+06	639020	700424	631227	1.19078e+06	1.16098e+06	1.16951e+06
2	mws2213	C9H8O2	Cinnamic acid	Phenolic acids	140-10-3	5555.35	5056.44	6053.12	85309.2	78837.6	88477.4	9	9	9	9	9	9	9	9	9
2	Lszp210010	C15H20N2O6	Tatarine	Alkaloids	-	724287	664880	686236	1.1707e+06	1.07461e+06	1.10721e+06	650794	612180	600778	497194	575787	465530	337498	390162	335975
2	pmp000477	C14H15NO3	1-[1-O-3(3,4-methylenedioxyphenyl)-2E-propenyl]-pyrrolidine	Alkaloids	-	9	9	9	2.64826e+06	2.47733e+06	840885	240524	243083	262284	9	9	9	14587.2	22642.9	35572.1
2	MWSmce001	C9H8O4	5-Acetylsalicylic acid	Phenolic acids	13110-96-8	70115.4	65855.8	68340.9	201759	192873	166186	9	9	9	9	9	9	9	9	9
2	mws0866	C6H13O9P	D-Glucose 6-phosphate*	Others	56-73-5	4.01323e+06	4.23447e+06	3.90919e+06	1.13427e+07	1.15809e+07	1.14448e+07	5.20422e+06	4.8386e+06	4.80627e+06	247458	241713	244128	6.53004e+06	6.92693e+06	6.57342e+06
2	Lmhp009034	C21H42NO7P	LysoPE 16:1	Lipids	-	872560	739432	565271	2.92685e+06	2.26405e+06	2.05122e+06	541422	418310	550382	988068	788628	837785	114315	130130	144966
2	MWStz103	C15H22N6O5S	S-(5'-Adenosyl)-L-methionine	Amino acids and derivatives	29908-03-0	1.96409e+06	2.11025e+06	1.98709e+06	4.96105e+06	5.38988e+06	5.19964e+06	2.18416e+06	3.06886e+06	2.8049e+06	209050	635467	489446	1.55644e+06	1.64761e+06	1.63127e+06
2	pmb1096	C8H7N	Indole	Alkaloids	120-72-9	120825	103616	114387	243566	222597	253378	145443	164893	139291	9	9	9	9	9	9
2	Smcp000882	C15H21NO7	N-benzoyl-2-aminoethyl-β-D-glucopyranoside	Alkaloids	-	2.47785e+06	2.53293e+06	2.40699e+06	4.54961e+06	5.43986e+06	5.26136e+06	801439	768555	640311	147398	118041	128608	29042.2	25915.1	14206
2	MWS2076	C6H7NO	2-Aminophenol	Alkaloids	95-55-6	18279	15270.3	16803.3	90528.6	107036	98368.4	39213.1	34927.7	33919.9	12432.8	13535.4	16785.8	37280.7	36192.2	45137.2
2	Lmqp002784	C7H7NO2	Salicylamide	Alkaloids	65-45-2	37842.3	47932	60909.4	485167	424125	453203	14941.9	17217.3	23167.2	9	9	9	23635.2	14649.7	18508.6
2	MWS5136	C6H10O4	Mono-Methyl Glutarate*	Organic acids	1501-27-5	28874.4	22262.7	27676.2	104562	122887	115054	110097	98293.5	99657.6	41045.2	27754.1	30780.6	98342.3	105456	123085
2	mws1509	C13H10O3	Phenyl salicylate	Phenolic acids	118-55-8	9	9	9	105325	119400	113195	11883.3	10287.7	12825.4	9	9	9	9	9	9
2	MWSmce199	C5H10O5	L-Xylose*	Others	609-06-3	189090	184493	172080	542385	527992	516869	375204	357852	402701	293144	325797	308134	116390	123928	130217
2	mws1383	C12H10N4O2	Lumichrome	Alkaloids	1086-80-2	181677	164678	192765	747278	840284	1.34088e+06	297460	243638	215830	25159.1	32804	25197.5	9	9	9
2	pme3827	C9H11NO4	3,4-Dihydroxy-L-phenylalanine (L-Dopa)	Amino acids and derivatives	59-92-7	173689	111395	140214	335600	293503	306369	203425	252062	258242	173689	135417	139129	9	9	9
2	MWS1113	C11H21NO4	Isobutyryl carnitine	Alkaloids	25518-49-4	23525.7	70758.6	70889.9	248501	211332	215008	189553	159178	168097	9	9	9	9	9	9
2	MWSmce668	C10H16N5O13P3	ATP; Adenosine 5'-Triphosphate	Nucleotides and derivatives	56-65-5	451400	436638	412912	788013	653896	828029	398445	380443	300918	77588	54883.4	33384.9	351824	726559	450774
2	pme0143	C11H11NO2	Methyl indole-3-acetate	Alkaloids	1912-33-0	15471.3	16789.6	16026	208728	236949	261719	9	9	9	9	9	9	9	9	9
2	pmb3107	C15H20O10	Glucosyringic Acid	Phenolic acids	-	31300.2	32577.2	37392.5	149009	135433	150043	95406.7	91909.4	69573.4	15193.1	19510.4	27516.3	6257.55	12144.8	11892.1
2	pme3007	C9H14N2O12P2	Uridine 5'-diphosphate	Nucleotides and derivatives	27821-45-0	425030	471911	477860	1.13356e+06	1.10778e+06	971260	309750	280140	269982	41740.7	43276.2	40627.6	860678	798985	808609
2	pme3437	C10H12O5	Eudesmic acid (3,4,5-trimethoxybenzoic acid)	Phenolic acids	118-41-2	52053.5	43579.7	41184.7	215726	253291	254867	48400.1	47112.9	48879.3	53496.1	57781.9	56066	9	9	9
2	Zmjp003163	C12H18O3	Jasmonic acid	Organic acids	77026-92-7	9	9	9	549770	529833	532865	54023.3	52629.5	61136.8	9	9	9	9	9	9
2	Hmyp009454	C15H24O	Nootkatol	Terpenoids	50763-67-2	101990	96302.1	116193	388593	422412	370849	185290	203262	203608	9	9	9	9	9	9
2	zjbp11704	C15H24	1,5,9-trimethyl-1,5,9-cyclododecatriene(iso-2)	Terpenoids	-	49219.8	50521.7	51160.5	1.02733e+06	1.06685e+06	947984	9	9	9	9	9	9	9	9	9
2	mws0438	C5H12O5	L-Arabitol*	Others	7643-75-6	110195	139576	136368	235557	312779	332041	138855	168917	178178	159991	199636	184680	9	9	9
2	pme0513	C5H12O5	Xylitol*	Others	87-99-0	110195	139576	136368	235557	312779	332041	138855	168917	178178	159991	199636	184680	9	9	9
2	mws0262	C4H6O6	L-Tartaric acid	Organic acids	87-69-4	136836	108884	133168	276315	306366	318683	116224	112609	93644.7	248641	273750	290052	148680	124202	117064
2	mws0236	C2H7NO3S	2-Aminoethanesulfonic acid	Organic acids	107-35-7	70413.8	72373	76300.2	228519	252071	288427	83502	100183	101338	36078.1	23718.1	36151.6	47152.6	40151.4	60110.8
2	pmb0128	C13H24O2	δ-Tridecalactone	Lipids	7370-92-5	9	9	9	212135	190926	210248	9	9	9	9	9	9	9	9	9
2	pme2651	C21H28N7O17P3	NADP (Nicotinamide adenine dinucleotide phosphate)	Nucleotides and derivatives	53-59-8	867398	829228	862473	1.752e+06	1.64307e+06	1.72714e+06	529940	586464	495907	45753.1	70339	54545.9	1.54308e+06	1.45447e+06	1.55232e+06
2	Zmdp000976	C7H13NO4S	S-(2-Carboxypropyl)cysteine	Amino acids and derivatives	-	18431.8	21075.3	20198.3	41086.5	51362.5	59831.2	8388.69	22737.6	12871.6	34347.9	21039.9	26077.9	9	9	9
2	pme2566	C8H14N2O5	5-L-Glutamyl-L-amino acid	Amino acids and derivatives	5875-41-2	146618	138976	116029	224928	245117	240935	171165	165594	168396	148295	139867	202551	37952.7	40625.2	57756.2
2	Lhgp080601	C15H24	α-Patchoulene(α-Guaiene)	Terpenoids	-	9	9	9	471211	492857	369015	64551.3	61979.2	60823.4	9	9	9	9	9	9
2	MWS4471	C6H10N2O4	N-Alpha-Acetyl-L-Asparagine	Amino acids and derivatives	4033-40-3	43235.6	58730.1	40043	237949	280557	222278	43066.5	45363.4	50905	30358.7	44496.5	36646.3	123192	115371	73418.6
2	pmf0283	C4H10O4	Meso-Erythritol	Others	149-32-6	14405.3	11188.4	10880.2	34317.5	28997	28379.3	9490.33	8747.6	10986.3	9419.97	2540.54	6585.26	1939.62	1375.15	3134.38
2	YC512118	C18H35NO	Oleamide (9-Octadecenamide)	Lipids	301-02-0	5612.51	6455.87	4587.95	8159.69	7384.56	6279.98	6061.66	5627.56	6288.61	4900.74	6397.26	3843.64	3375.66	1632.67	2019.25
2	pmn001513	C14H10O9	Digallic Acid	Phenolic acids	536-08-3	9	9	9	171684	154397	144263	13664.6	9	14243.9	9	9	9	9	9	9
2	MWSslk070	C8H20N4	Cyclen	Alkaloids	294-90-6	143044	132533	263449	821340	846529	701641	327672	356463	672934	143308	193276	143044	142811	145526	180311
2	pma0149	C15H16O9	Sinapoyl malate	Phenolic acids	92344-58-6	29262.8	34410.3	42579.3	75696.8	70962	74341.6	45065.3	49440.6	46441.7	19298.4	70088.3	81976.3	61929.6	55468.2	77477.4
2	Lmhp112042	C21H38O4	1-Linoleoylglycerol	Lipids	2277-28-3	1.16302e+06	1.18696e+06	1.21248e+06	7.27202e+06	7.24425e+06	5.97349e+06	965782	838664	993803	9	9	9	54536.8	50856.9	58606.9
2	Zmdp000917	C6H13N3O2	δ-Guanidinovaleric acid	Organic acids	462-93-1	9	9	9	116467	54526.3	134988	84937.4	60106.2	26607.2	87769.9	114245	70558.9	9	9	9
2	Zmyn003693	C16H12O4	6-Hydroxy-2'-methoxyflavone	Flavonoids	61546-59-6	9	9	9	7046.17	14092.5	11622	7971.22	6003.93	4616.39	13497	11437.6	8480.68	9	9	9
2	Lmhp012042	C21H38O4	2-Linoleoylglycerol	Lipids	3443-82-1	1.19312e+06	1.16585e+06	1.22597e+06	7.65648e+06	7.39536e+06	6.15799e+06	958727	806377	974844	29028.8	27596.5	20787.9	52012.6	41040.5	54021
2	pmc0066	C10H13N4O7P	2'-Deoxyinosine-5'-monophosphate	Nucleotides and derivatives	3393-18-8	140257	118576	79875.7	1.25466e+06	732321	898587	257643	330882	353840	411345	360704	514265	526078	692562	474642
2	Lmhp011388	C21H36O4	2-α-Linolenoyl-glycerol	Lipids	55268-58-1	22421.6	22033.4	23952.9	540699	582249	417382	21523.6	16263.5	16747.7	9	9	9	9	9	9
2	ML10176345	C7H8O5	3-Dehydroshikimic acid	Organic acids	2922-42-1	161259	312712	274067	552436	604016	567389	26066.9	20227.4	17563	9	9	9	9	9	9
2	Lmhp011562	C21H36O4	1-α-Linolenoyl-glycerol	Lipids	-	12527.3	23261.3	26022.4	557240	589273	440188	18225.5	11747	19555.4	9	9	9	2551.31	1300.88	2165.55
2	mws0983	C20H39NO2	N-Oleoylethanolamine	Alkaloids	111-58-0	18847.3	11612.4	10448.6	33267.3	35045.4	29767.8	14608	12444.5	14940.8	9293.53	10478.7	4260.33	5914.08	3087.07	6009.38
2	pmf0400	C22H44O2	Docosanoic acid (Behenic acid)	Lipids	112-85-6	1.27679e+06	1.39616e+06	645776	2.30625e+06	1.44001e+06	1.45548e+06	663478	487259	683556	859780	857759	1.02769e+06	546773	1.0158e+06	607433
2	pme1286	C14H20N6O5S	S-(5'-Adenosy)-L-homocysteine	Amino acids and derivatives	979-92-0	554625	470375	505664	3.31944e+06	899945	3.29685e+06	1.0624e+06	1.60048e+06	615448	69848.5	28961.3	11670.5	195047	167785	322961
2	pme2773	C7H14N2O4S	L-Cystathionine	Amino acids and derivatives	56-88-2	154024	128303	82403.9	3.13172e+06	7.71737e+06	2.28081e+06	197585	248905	214348	41700.1	35954.6	25682.6	55214.6	93734.6	56454.6
2	MWSmce229	C9H10O4	3,4-Dimethoxybenzoic acid; Veratric acid	Phenolic acids	93-07-2	22307.9	35570.9	34206	174298	157280	143967	34044.5	15402.1	20149.3	26586.8	27773.5	21937.7	9	9	9
2	mws0361	C16H30O2	Palmitoleic Acid	Lipids	373-49-9	28760.6	9	4469.85	585071	550229	574742	54591.5	53578	59922.5	30323.3	70714	65696.3	19686.8	20380.1	19309.9
2	pmn001400	C19H20O8	2,3,5,4'-Tetrahydroxystilbene-2-O-xyloside	Others	-	41459.1	56236.3	51911.5	81479.1	88513.9	127674	34055.7	30467.1	36774.4	22563.7	14682.5	18145.5	9	9	9
2	Hmqp001042	C10H20O6	Butyl beta-D-glucoside	Others	5391-18-4	9	9	9	471044	544931	495274	285093	334649	438228	9	9	9	9	9	9
2	MWSmce700	C6H8N2	2-Ethylpyrazine	Alkaloids	13925-00-3	9	9	9	92771.7	77573.8	84475.8	16088.4	15449.5	9	9	9	9	9863.26	9	9
3	pme3961	C10H13N5O3	2'-Deoxyadenosine	Nucleotides and derivatives	958-09-8	1.10066e+07	1.0847e+07	1.04897e+07	335451	304535	284907	504040	513901	427859	376035	336998	344567	1.47225e+06	1.38341e+06	1.26959e+06
3	mws0006	C9H10ClNO3	3-Chloro-L-tyrosine	Amino acids and derivatives	7423-93-0	5.24057e+06	5.66782e+06	5.77343e+06	1.95193e+06	1.86253e+06	1.90132e+06	579878	527778	496258	348083	318968	322371	76881.9	76057.2	78109.8
3	mws1080	C12H22O11	Galactinol*	Others	3687-64-7	1.18626e+07	1.48255e+07	1.31678e+07	1.29081e+06	1.80191e+06	1.62651e+06	5.50607e+06	7.44185e+06	5.96443e+06	5.01473e+06	5.41298e+06	5.12963e+06	1.08113e+07	1.20626e+07	1.18025e+07
3	pme3337	C14H17N5O8	Succinyladenosine	Nucleotides and derivatives	4542-23-8	6.5024e+07	3.85307e+07	6.02647e+07	2.0612e+07	2.20368e+07	2.2333e+07	5.89952e+06	3.68179e+06	5.80649e+06	1.15567e+07	1.21575e+07	1.16301e+07	5.21613e+07	5.30344e+07	5.03067e+07
3	mws0749	C7H6O3	4-Hydroxybenzoic acid	Phenolic acids	99-96-7	3.67385e+07	36359159	3.75338e+07	1.85779e+06	1.91622e+06	1.95176e+06	1.27989e+06	1.25401e+06	1.21602e+06	2.30704e+06	2.38518e+06	2.23973e+06	1.62632e+06	1.75019e+06	1.66706e+06
3	pme0243	C5H8O4	Glutaric acid	Organic acids	110-94-1	6.60226e+06	6.28464e+06	6.45131e+06	875959	939684	903180	2.31093e+06	2.28662e+06	2.3749e+06	1.89659e+06	2.00234e+06	1.8935e+06	2.37258e+06	2.22541e+06	2.2521e+06
3	MWS0952	C18H40NO5P	Dihydrosphingosine-1-Phosphate	Lipids	19794-97-9	161816	176292	169627	28187	25520.6	27655.4	35013.8	39729.5	33631.1	11000.7	14102.5	17118.3	24160.3	25246.9	20791.4
3	Zmjp000182	C7H16N4O2	N-Monomethyl-L-arginine	Amino acids and derivatives	17035-90-4	4.62769e+06	4.36579e+06	4.49487e+06	2.76251e+06	2.79568e+06	2.57514e+06	3.39373e+06	3.58264e+06	3.4202e+06	2.15754e+06	1.99463e+06	1.97871e+06	4.14447e+06	4.59842e+06	4.28587e+06
3	Zmgn002106	C11H13NO3	N-Acetyl-L-phenylalanine	Amino acids and derivatives	2018-61-3	2.12912e+06	2.30972e+06	2.06931e+06	378709	406596	329414	110483	98083.3	107585	160674	187573	147402	49434.8	29082.3	46535.3
3	pme0275	C5H8O3	4-Oxopentanoic Acid	Organic acids	123-76-2	674552	482860	664486	134672	22271.7	132701	61054.7	58980.8	61621.5	29727.3	11060.9	24473.3	182882	143646	196956
3	Zmjn001813	C7H12O4	Pimelic acid*	Organic acids	111-16-0	1.02011e+06	1.11107e+06	1.03786e+06	582410	641049	609093	581904	426888	426421	201525	230738	232674	607664	640081	556169
3	mws0180	C7H6O4	2,5-Dihydroxybenzoic acid; Gentisic Acid*	Phenolic acids	490-79-9	4.48259e+06	4.45438e+06	4.50779e+06	538905	496766	422093	118378	145169	115955	166933	151874	153241	335525	293308	296614
3	NK10251888	C8H18N4O2	NG,NG-Dimethyl-L-arginine	Amino acids and derivatives	30315-93-6	3.5778e+06	3.43578e+06	3.11055e+06	1.89144e+06	2.01612e+06	2.12438e+06	1.33195e+06	1.88526e+06	1.44473e+06	1.26818e+06	1.34276e+06	1.32147e+06	2.02967e+06	1.94786e+06	1.81538e+06
3	mws0823	C5H8O3	3-Methyl-2-Oxobutanoic acid	Organic acids	759-05-7	4.12645e+06	4.09865e+06	4.18162e+06	955738	910580	898970	479993	493600	496275	227873	215878	225662	1.09952e+06	1.1688e+06	1.15792e+06
3	Zmdn001564	C14H18N2O5	γ-Glutamylphenylalanine	Amino acids and derivatives	7432-24-8	1.90079e+06	1.78835e+06	2.13947e+06	785416	720738	692241	152504	122687	131641	143889	167605	151490	37714.2	28478.5	35652
3	mws0183	C7H6O4	3,4-Dihydroxybenzoic acid (Protocatechuic acid)*	Phenolic acids	99-50-3	8.18898e+06	8.68805e+06	8.29811e+06	1.03706e+06	1.0602e+06	981397	273178	283237	243334	389799	388721	386988	668825	617643	675763
3	MWS5164	C8H18N4O2	N,N'-Dimethylarginine;SDMA	Amino acids and derivatives	30344-00-4	4.9122e+06	4.77511e+06	4.24234e+06	2.93742e+06	3.11704e+06	2.63992e+06	2.34017e+06	2.32583e+06	2.09613e+06	1.39598e+06	1.33183e+06	1.28671e+06	2.82405e+06	2.88531e+06	2.7477e+06
3	Cmdn000784	C5H4N4O3	Uric acid	Nucleotides and derivatives	69-93-2	1.09835e+07	1.06282e+07	1.12141e+07	1.36111e+06	1.437e+06	1.33624e+06	2.54908e+06	2.9075e+06	2.70783e+06	67880.7	75880.9	66184.4	82316.2	96083.6	89642.6
3	pmb0492	C34H37N3O6	N',N'',N'''-p-Coumaroyl-cinnamoyl-caffeoyl spermidine	Alkaloids	-	1.30489e+06	1.19967e+06	1.26163e+06	387609	373310	301339	429261	389442	404380	83431.4	69690.9	60012.1	681877	623711	750071
3	Lmhn001386	C12H12O9	Vnilloyltartaric acid	Phenolic acids	-	8.70338e+06	7.68167e+06	8.07555e+06	271886	201510	201809	667998	635938	631289	166772	148216	139276	9	9	9
3	pmb2654	C19H27NO12	Anthranilate-1-O-Sophoroside	Phenolic acids	-	8.08266e+06	9.5197e+06	1.02137e+07	300306	338187	372953	3.91157e+06	3.71399e+06	3.6966e+06	3.7172e+06	3.99787e+06	3.95157e+06	5.1009e+06	4.77849e+06	4.29268e+06
3	Hmgn001653	C7H6O3	Protocatechualdehyde	Phenolic acids	139-85-5	2.25895e+07	2.2975e+07	2.55944e+07	918228	1.07235e+06	1.16932e+06	485061	1.17538e+06	1.29208e+06	1.39149e+06	1.30953e+06	1.36307e+06	915737	904868	882195
3	MWS0132	C20H32N6O12S2	Oxiglutatione	Amino acids and derivatives	27025-41-8	3.4824e+06	3.55723e+06	3.16987e+06	655997	624854	500002	1.19643e+06	1.00423e+06	1.08283e+06	285267	318236	256452	3.38803e+06	3.17878e+06	3.14743e+06
3	mws0224	C5H11NO2S	DL-Methionine	Amino acids and derivatives	59-51-8	5.87594e+06	5.47691e+06	6.86885e+06	2.63664e+06	2.49343e+06	2.33032e+06	552992	461705	751346	230765	237361	216968	880910	784979	787738
3	pme1184	C10H13N5O4	2'-Deoxyguanosine	Nucleotides and derivatives	961-07-9	1.23371e+07	1.11193e+07	1.04884e+07	321771	319866	312049	1.01159e+06	976454	945931	118188	116673	117166	391565	372401	425592
3	mws0277	C7H12O6	Quinic Acid	Organic acids	77-95-2	2.31494e+07	2.78894e+07	2.50289e+07	3.22488e+06	4.99912e+06	3.92594e+06	2.69144e+06	2.81501e+06	3.3462e+06	4.56193e+06	4.65909e+06	4.61635e+06	9.80277e+06	1.05342e+07	1.07363e+07
3	pmb3101	C7H12O5	2-Isopropylmalic Acid*	Organic acids	49601-06-1	4.58773e+06	4.50837e+06	4.53051e+06	726628	1.20933e+06	435279	347577	115118	143357	81027.2	105881	74285.5	371787	224561	386253
3	Lmbn001754	C7H12O5	3-Isopropylmalic Acid*	Organic acids	921-28-8	4.58773e+06	4.50837e+06	4.53051e+06	726628	1.20933e+06	435279	347577	115118	143357	81027.2	105881	74285.5	371787	224561	386253
3	Zmgn001448	C7H12O5	2-Propylmalic Acid*	Organic acids	-	4.58773e+06	4.50837e+06	4.53051e+06	726628	1.20933e+06	435279	347577	115118	143357	81027.2	105881	74285.5	371787	224561	386253
3	Zmdp000292	C7H16N4O2	Arginine methyl ester	Amino acids and derivatives	-	3.64559e+06	3.39352e+06	3.50553e+06	1.63416e+06	1.50352e+06	1.65547e+06	2.07084e+06	2.03517e+06	1.9025e+06	1.81417e+06	1.76507e+06	1.29018e+06	2.95294e+06	2.80039e+06	2.75204e+06
3	Lmhp001461	C11H20N2O3	L-Prolyl-L-Leucine	Amino acids and derivatives	52899-07-7	1.34843e+07	1.4637e+07	1.41643e+07	4.58205e+06	4.7045e+06	4.76431e+06	7.171e+06	6.87738e+06	6.72097e+06	9	488127	670419	1.39908e+06	1.49267e+06	1.37081e+06
3	mws1641	C6H4N4O2	Lumazine	Nucleotides and derivatives	487-21-8	56365.7	54418.1	58329.7	9	9	9	9	9	9	9	9	9	39670.5	25706.6	41756
3	mws1715	C10H13N5O3	Cordycepin (3'-Deoxyadenosine)	Nucleotides and derivatives	73-03-0	162799	161268	223756	9	9	9	9	9	9	16496.7	37111.3	9	19423.5	17718.5	28602
3	Zmyn000453	C6H8O7	Isocitric Acid	Organic acids	320-77-4	6.66565e+07	66914430	6.36393e+07	1.38725e+07	1.32063e+07	1.31704e+07	7.51849e+06	9.28248e+06	1.11048e+07	1.52428e+07	1.48777e+07	1.38963e+07	2.76583e+07	2.92814e+07	3.45475e+07
3	HX1226	C15H24O	4-Hydroxy-β-bulnesene	Others	-	321512	264379	338667	9	9	9	89131.6	83204.3	111132	9	9	9	9	9	9
3	mws0489	C8H6O3	Benzoylformic acid	Organic acids	611-73-4	3.30214e+07	3.28733e+07	3.32199e+07	4.26779e+06	4.80748e+06	6.67572e+06	216944	198604	202402	4.50112e+06	4.24257e+06	4.0585e+06	74683.9	87280.7	71014.7
3	MWS5206	C9H10O4	4-Hydroxyphenyllactic Acid	Phenolic acids	306-23-0	555494	524515	576597	229873	226940	260179	61103.7	51655.3	58860.8	102154	102000	78697.1	59041.8	51869.8	72912.6
3	MWS0946	C18H38NO5P	Sphingosine-1-Phosphate	Lipids	26993-30-6	19647.1	24097.4	18662.9	4895.21	4656.98	5276.35	6336.07	5891.14	7051.7	9	9	9	3179.96	4098.74	2696.15
3	pmb0964	C16H23N5O5	Isopentenyladenine-7-N-glucoside	Nucleotides and derivatives	-	315233	306289	423828	9	9	9	9690.77	10720.1	26678.7	42529.9	45510.8	70241	110772	123368	75270
3	pmb0323	C13H18N2O3	N-Caffeoylputrescine	Alkaloids	29554-26-5	687821	594383	615338	126836	150442	110522	67716.3	88402.8	27599.1	22160.5	31393	60642.9	9	9	9
3	MWS1771	C10H13NO3	L-Tyrosine methyl ester	Amino acids and derivatives	1080-06-4	2.31969e+06	2.33791e+06	2.01728e+06	540047	539367	539575	34947.4	35759.5	29402.5	46856.5	49939	9	24662.5	118352	108516
3	mws0520	C11H13NO4	N-Acetyl-L-tyrosine	Amino acids and derivatives	537-55-3	225970	196534	216131	61234.1	42308.4	51149.1	155626	177221	153918	75598.7	81160.4	69875.2	57939.3	65348.5	68385.9
3	pme0519	C12H22O11	D-Sucrose*	Others	57-50-1	1.57995e+07	1.80697e+07	1.57733e+07	1.62539e+06	1.66508e+06	1.76e+06	9.56664e+06	1.06184e+07	9.03616e+06	6.5576e+06	6.80026e+06	5.90234e+06	1.18811e+07	1.19967e+07	1.14195e+07
3	pme2853	C8H15NO3	Hexanoyl-L-glycine	Amino acids and derivatives	24003-67-6	223691	263758	249467	11213.7	4349.9	12977.8	5679.01	2883.76	5049.57	14202.8	9	42692.2	5770.32	4998.78	12319.4
3	pme3882	C9H12N2O5	2'-Deoxyuridine	Nucleotides and derivatives	951-78-0	151775	141248	147226	1477.98	3244.7	1374.48	11389.7	10262.6	7277.81	9	9	9	15602	8840.99	15136
3	Lmhp009464	C22H44NO7P	LysoPE 17:1(2n isomer)	Lipids	-	1.78723e+06	1.84048e+06	1.69337e+06	84910.6	86503.2	92538.8	267701	248835	235991	9	9	9	154331	154378	148106
3	Lmhp009769	C22H44NO7P	LysoPE 17:1	Lipids	-	1.78723e+06	1.84048e+06	1.69337e+06	84910.6	86503.2	92538.8	267701	248835	235991	9	9	9	154331	154378	148106
3	pme0257	C4H4N2O2	Uracil	Nucleotides and derivatives	66-22-8	137032	157815	141336	42143.3	33898.2	40741.9	61779.2	59968.4	80452.5	34291.9	32181.2	56683.2	66009.4	34365	70313.8
3	MWS1852	C8H8O2	4-Methoxybenzaldehyde	Phenolic acids	123-11-5	237712	216892	227771	25611.8	29853.3	36761.2	9	9	9	24808.3	28291.8	19895.1	9	9	9
3	MWSmce680	C7H8O2	Mequinol	Phenolic acids	150-76-5	32478.8	52284.4	30557.3	13950.1	14504	18314.2	9	9	9	9	9	9	9	9	9
3	pme2776	C10H12N4O4	2'-Deoxyinosine	Nucleotides and derivatives	890-38-0	758563	803829	776268	9	9	9	47658.4	26998.9	24024.2	20407	27141.3	16884.6	100685	104648	123110
3	MWSmce284	C8H10O3	3,4-Dimethoxyphenol	Phenolic acids	2033-89-8	182796	147049	152828	40460	41018.9	36485.1	9	9	9	9	9	9	9	9	24958.6
3	MWS20182	C10H12O4	Dihydroferulic Acid	Phenolic acids	1135-23-5	704661	711595	645124	9	9	9	9	9	9	9	9	9	9	9	9
3	pme0264	C10H14N2O5	Thymidine	Nucleotides and derivatives	50-89-5	519995	477821	471816	32728.4	35753.1	43482.6	151803	140451	127909	36782.3	60132.4	36745.3	145988	135954	153327
3	Zmpn000095	C6H15O9P	Sorbitol-6-phosphate	Others	20479-58-7	416471	429681	446188	272828	293910	380391	88533.6	89993.4	95444	49153.8	48104.6	53996.8	401975	387757	386105
3	Lmbn002072	C7H12O4	2-Propylsuccinic acid*	Organic acids	618-57-5	1.11934e+06	1.15926e+06	1.0106e+06	666798	656032	709631	366941	448008	437289	214239	218688	222503	583438	604486	599032
3	MWS4525	C6H7N5O	6-O-methylguanine	Nucleotides and derivatives	20535-83-5	426926	468244	439266	9	9	9	71702.6	50964.9	41574.9	29076.9	25890.4	16559.2	35841.2	34729.4	34374.6
3	Lmgp001898	C9H7NO2	4,6-Dihydroxyquinoline*	Alkaloids	3517-61-1	402043	499252	295738	9	9	9	9	9	9	9	9	9	236856	256058	257074
3	NK10246260	C9H7NO2	2,4-Dihydroxyquinoline*	Alkaloids	86-95-3	402043	499252	295738	9	9	9	9	9	9	9	9	9	236856	256058	257074
3	mws0281	C6H8O7	Citric Acid	Organic acids	77-92-9	2.1515e+07	1.99492e+07	2.05974e+07	1.56689e+06	1.38368e+06	2.47601e+06	1.01394e+06	1.03333e+06	654278	3.21154e+06	3.38349e+06	3.16343e+06	6.24665e+06	6.46838e+06	4.39755e+06
3	Lmhp009590	C25H50NO7P	LysoPC 17:1	Lipids	-	1.75189e+06	1.53211e+06	1.48575e+06	68912.7	63840.9	78070.4	247876	263092	218871	9	9	9	320740	281726	259952
3	mws0028	C8H8O4	Vanillic acid	Phenolic acids	121-34-6	412320	368800	360888	37198.2	41154.1	9	37219.6	59268.1	50825.1	59477.1	9	62074	9	9	9
3	MWStz091	C8H12N2O2	Cyclo(L-Ala-L-Pro)	Amino acids and derivatives	36357-32-1	35635.1	61869.6	31077.5	16509.2	9891.94	12961.4	12553	20519.3	12175.9	19410.8	24727.3	23078	34195.3	33243.1	18507.2
3	MWSmce706	C5H8N2O2	Cyclo(Ala-Gly)	Amino acids and derivatives	4526-77-6	100861	274404	332287	48995.1	55941.9	58262.6	9	9	9	120820	138400	119948	225151	244872	203475
3	MWS20151	C15H10O5	Apigenin; 4',5,7-Trihydroxyflavone	Flavonoids	520-36-5	165896	230112	196487	65204.5	52168	57026.7	14195.5	11103.6	2126.98	18721.6	15954.5	21787.2	9	9	9
3	mws0034	C22H18O11	Epigallocatechin-3-gallate	Flavonoids	989-51-5	335506	279386	301346	43602.6	59786.1	51584.6	9	9	9	9	9	9	9	9	9
3	mws0146	C7H7NO2	Nicotinic Acid Methyl Ester(Methyl Nicotinate)	Alkaloids	93-60-7	122507	147108	135724	27289.7	18865.3	25311	8420.72	19448.3	16189.8	9	9	9	109524	117300	100963
3	pmd0147	C28H54NO7P	LysoPC 20:2	Lipids	-	170171	71656.9	177578	9	9	9	78259	167102	168289	49866.4	45640.2	40075.4	92529.7	81317.1	96632.5
3	mws0346	C9H10O3	3-(3-Hydroxyphenyl)-propionic acid	Phenolic acids	621-54-5	131940	130154	161869	14258.4	14511	11612.5	7822.26	4930.46	7258.54	13885.4	11537.3	15115.4	9	9	9
3	Lmnn002886	C23H26O11	1'-O-(3,4-Dihydroxyphenethyl)-O-caffeoyl-glucoside	Phenolic acids	-	207862	164578	190494	21808.5	27816.7	21188.1	9	9	9	9	9	9	2156.74	9	9
3	pme0500	C18H32O16	D-Melezitose*	Others	597-12-6	123710	96820.9	84199.1	31803.8	41042.6	53262.3	91855.6	67734.2	66850.8	18234	19994.1	11831.3	28242	24865.8	20755.3
3	pme3381	C9H10O3	3-Hydroxyphenylacetic Acid Methyl Ester	Phenolic acids	42058-59-3	168200	163581	138908	9215.12	6484.49	8362.97	1266.28	1400.03	9	9	9	9	9	9	9
4	MWSmce190	C6H13NO3	4-Hydroxy-L-Isoleucine	Amino acids and derivatives	781658-23-9	100768	119900	104071	95854.6	94953.9	94450.5	92756.4	139943	85456.5	341549	293233	314953	91871.4	83756	77961.5
4	Rfmb087	C18H32O4	9-Hydroxy-13-oxo-10-octadecenoic Acid	Lipids	-	261591	259851	262365	206834	221100	228979	518923	503847	441576	1.15351e+07	1.19483e+07	9.15277e+06	2.58415e+06	2.31285e+06	2.61898e+06
4	Zmyn004732	C18H30O3	2R-hydroxy-9Z,12Z,15Z-octadecatrienoic acid	Lipids	-	54500.6	58683.4	34382	384581	336474	561058	93609.3	95665.4	100630	4.21792e+06	5.26593e+06	6.80017e+06	730073	1.04632e+06	1.05332e+06
4	Hmqn003054	C18H34O5	9,10,11-Trihydroxy-12-octadecenoic acid	Lipids	61911-67-9	142570	132135	138073	33765	34652.2	32695.6	139996	152211	156581	3.97112e+06	4.09524e+06	3.73957e+06	145781	144313	163946
4	Zmyn004676	C18H30O3	17-Hydroxylinolenic acid	Lipids	-	4.32683e+06	4.31452e+06	4.32366e+06	557985	1.01698e+06	673091	1.41225e+06	2.65293e+06	2.55074e+06	5.20112e+07	5.29053e+07	3.29016e+07	312180	280387	280742
4	Lmbn004240	C18H34O5	9,10-Dihydroxy-12,13-epoxyoctadecanoic acid	Lipids	-	128099	129290	136741	9	9	9	28645.8	23469	25146.6	2.06365e+06	2.1282e+06	1.71887e+06	9	9	9
4	pmc0960	C28H50NO7P	LysoPC 20:4	Lipids	-	9	9	9	9	9	9	9	9	9	395172	422124	351072	36836.4	53599.2	38142.2
4	Rfmb091	C18H32O3	9S-Hydroxy-10E,12Z-octadecadienoic acid	Lipids	15514-85-9	1.47153e+07	1.50365e+07	1.47374e+07	2.38577e+06	2.49112e+06	2.53199e+06	7.37301e+06	7.2994e+06	6.97257e+06	1.102e+08	1.0913e+08	1.05783e+08	1.2041e+06	1.13682e+06	1.16443e+06
4	pmb2787	C18H30O3	9-Oxo-10E,12Z-octadecadienoic acid	Lipids	54232-59-6	90677.8	120528	128349	99507.4	98299.2	93961.5	112747	99166.7	99231.1	1.54704e+06	1.78987e+06	1.2324e+06	73782.4	56443.7	81354.3
4	pme3163	C7H15O10P	D-Sedoheptuiose 7-phosphate	Others	2646-35-7	1.11401e+06	1.05332e+06	948628	229883	234387	176193	107089	138401	132103	2.83241e+06	3.97923e+06	3.89561e+06	565266	416871	420886
4	Lmfp001509	C13H16O9	1-O-Galloyl-rhamnose	Phenolic acids	-	47721.7	39270.8	38185.3	43711.4	60881.3	49855.3	57555.8	103026	70841	160289	174827	169891	13155.3	19993.3	23370.4
4	MWS80006	C18H32O4	9-Hydroperoxy-9Z,11E-Octadecadienoic Acid	Lipids	-	34292.3	37014.8	33831.4	68357.4	70331.7	80535.7	30064.1	31277.4	26278.7	165345	163248	157924	46125.2	37917.5	38248.9
4	Lmhp010908	C27H54NO7P	LysoPC 19:1	Lipids	-	252403	345642	365481	53347.8	45729.2	39422.5	75138.1	73945.5	77422.5	1.50707e+06	1.59738e+06	1.20368e+06	341902	299884	331761
4	Lmbn005369	C18H32O3	13(S)-HODE;13(S)-Hydroxyoctadeca-9Z,11E-dienoic acid	Lipids	10219-69-9	1.77038e+07	1.73417e+07	1.81331e+07	3.0643e+06	2.99056e+06	3.15982e+06	9.17086e+06	9.13483e+06	8.65656e+06	1.06458e+08	1.05567e+08	1.06016e+08	1.41285e+06	1.35245e+06	1.35673e+06
4	pmb2799	C18H32O3	12,13-Epoxy-9-Octadecenoic Acid*	Lipids	6799-85-5	49593.5	48283.5	50089	167965	184046	172346	61182.7	56346	60524.9	627190	651379	599484	76253.3	68112.3	72596.3
4	Zmyn000108	C6H10O8	D-Saccharic acid*	Others	87-73-0	119324	127381	91759.6	254476	240734	243594	180445	203153	178704	474371	463191	458615	142632	136450	142632
4	mws0177	C5H4O3	2-Furoic acid	Organic acids	88-14-2	70523.3	88243.2	80482.1	9	9	9	9	9	9	1.33888e+07	1.29042e+07	1.1831e+07	9	9	9
4	MWSmce632	C10H10O4	Vanillin acetate	Phenolic acids	881-68-5	90180.1	98225.1	103657	348556	341763	171473	9	9	9	2.35261e+06	2.20892e+06	2.19201e+06	9	9	9
4	pme1841	C5H14N2	Cadaverine	Alkaloids	462-94-2	224170	214501	216835	193544	156381	182918	1.27781e+06	1.30707e+06	1.28668e+06	7.68403e+06	7.59323e+06	7.58793e+06	2.93489e+06	2.88665e+06	2.87511e+06
4	Zmjp000966	C10H13N5O4	Vidarabine	Nucleotides and derivatives	5536-17-4	3.40725e+06	2.8003e+06	3.14008e+06	815415	981494	948909	289742	265433	265909	8.0972e+06	8.00721e+06	8.13428e+06	1.77525e+06	1.92292e+06	1.92706e+06
4	pmn001694	C18H34O5	9,10,13-Trihydroxy-11-Octadecenoic Acid	Lipids	29907-57-1	1.6569e+06	1.56077e+06	1.58808e+06	263258	301052	250276	1.58919e+06	1.54215e+06	1.4752e+06	4.21809e+07	4.47735e+07	4.38014e+07	372464	408787	409796
4	mws0102	C9H7NO2	Indole-5-carboxylic acid*	Alkaloids	1670-81-1	44658.8	47495	47675.8	109766	100332	130923	58378.9	68711.3	56122.8	513501	510256	457384	59434.5	75200.9	96465.9
4	mws1050	C5H9NO4	O-Acetylserine	Amino acids and derivatives	5147-00-2	84142.8	99315.1	52781.9	89983.3	86362.2	100730	62543.3	73923.3	83696.7	668643	580661	646560	36814.2	65732.5	53907
4	pme0006	C5H9NO2	L-Proline	Amino acids and derivatives	147-85-3	6.07435e+06	6.03592e+06	5.85145e+06	3.34037e+06	3.08732e+06	3.0174e+06	6.36448e+06	4.36159e+06	4.24575e+06	2.06078e+07	2.22194e+07	20731162	9.37723e+06	8.79609e+06	8.7214e+06
4	pme2529	C6H12O5	1,5-Anhydro-D-glucitol	Others	154-58-5	151102	224194	212325	175015	272395	247831	151391	170131	139225	669571	643378	596563	240653	259459	229816
4	pme2165	C5H4N2O4	Orotic acid (Vitamin B13)	Others	65-86-1	132411	150495	300771	231146	172168	200218	206857	317792	291837	468671	458499	527970	363677	371857	385987
4	Lmhp010190	C26H52NO7P	LysoPC 18:1(2n isomer)	Lipids	-	9.28817e+06	1.28253e+07	1.30863e+07	1.01586e+07	9.96068e+06	9.8569e+06	2.16706e+07	1.9383e+07	2.08335e+07	3.36534e+07	3.52509e+07	2.87806e+07	4.85776e+06	5.76796e+06	6.06341e+06
4	pmp001281	C26H52NO7P	LysoPC 18:1	Lipids	-	9.28817e+06	1.28253e+07	1.30863e+07	1.01586e+07	9.96068e+06	9.8569e+06	2.16706e+07	1.9383e+07	2.08335e+07	3.36534e+07	3.52509e+07	2.87806e+07	4.85776e+06	5.76796e+06	6.06341e+06
4	pmb0874	C23H44NO7P	LysoPE 18:2(2n isomer)	Lipids	-	872609	827917	819746	223124	178791	199011	822347	768614	791833	4.74851e+06	4.79214e+06	4.49424e+06	588684	602021	588701
4	MWSmce580	C7H6O3	2,5-Dihydroxybenzaldehyde	Phenolic acids	1194-98-5	80240.7	65776.2	64391.7	121617	148154	188321	26403.5	28835.5	35655.2	6.47433e+06	5.91247e+06	7.11509e+06	34067.8	34948.4	12542.2
4	Lmmn003323	C16H32O3	2-Hydroxyhexadecanoic acid	Organic acids	764-67-0	561533	587717	533519	440850	507375	384920	517764	536377	535618	1.07927e+06	1.14134e+06	1.08887e+06	603858	640765	581774
4	pme0014	C5H9NO4	L-Glutamic acid	Amino acids and derivatives	56-86-0	1.02991e+07	1.08839e+07	9.0178e+06	3.80516e+06	3.18912e+06	3.21087e+06	6.5947e+06	6.06687e+06	6.02242e+06	4.05817e+07	4.06585e+07	4.15611e+07	1.16104e+07	1.20571e+07	1.16347e+07
4	mws0671	C4H9NO3	L-Homoserine*	Amino acids and derivatives	672-15-1	895357	984497	938968	9	9	9	1.1188e+06	1.09072e+06	1.12556e+06	4.71948e+06	4.69669e+06	4.86961e+06	2.23363e+06	990685	2.13668e+06
4	Lmbn007891	C18H34O4	Hydroxy ricinoleic acid	Lipids	-	15621.2	18285.8	17176.3	28993.7	32724.3	30612.5	18771.9	15343.1	20067.9	303724	295000	274851	17456.9	19726	23075.2
4	pmb0865	C26H48NO7P	LysoPC 18:3(2n isomer)	Lipids	-	589227	514286	600689	820708	482927	799101	450548	452887	454457	1.56436e+06	1.61136e+06	1.4795e+06	804644	717930	741759
4	pmb0854	C26H48NO7P	LysoPC 18:3	Lipids	-	589227	514286	600689	820708	482927	799101	450548	452887	454457	1.56436e+06	1.61136e+06	1.4795e+06	804644	717930	741759
4	mws0230	C4H9NO3	L-Threonine*	Amino acids and derivatives	72-19-5	765604	827693	703423	284628	261965	237821	688417	814166	723769	4.94311e+06	4.93573e+06	4.73316e+06	1.29792e+06	1.38387e+06	1.26889e+06
4	mws0256	C5H11NO2	L-Valine	Amino acids and derivatives	72-18-4	4.0934e+06	4.35003e+06	3.70276e+06	937342	884380	922648	3.21692e+06	3.15429e+06	2.85711e+06	9.79757e+06	9.23635e+06	9.25021e+06	5.87136e+06	6.20639e+06	6.28283e+06
4	Lmhp008742	C28H48NO7P	LysoPC 20:5	Lipids	162440-04-2	9	9	9	9	9	9	9	9	9	219527	232995	207759	9	9	9
4	pmb0863	C24H46NO7P	LysoPC 16:2(2n isomer)	Lipids	-	870745	838438	984193	762668	756892	637256	796841	782989	832766	1.71083e+06	1.66425e+06	1.53177e+06	771349	726891	1.07429e+06
4	pmb0889	C18H30O2	Punicic acid (9Z,11E,13Z-octadecatrienoic acid)	Lipids	544-72-9	1.56676e+07	1.51339e+07	1.67081e+07	7.89126e+06	8.05017e+06	7.95275e+06	8.06479e+06	7.72458e+06	7.47037e+06	8.73922e+07	8.70656e+07	7.9297e+07	1.04642e+07	9.46218e+06	1.07509e+07
4	Lmrj002087	C10H18N2O5	L-Isoleucyl-L-Aspartate	Amino acids and derivatives	-	652208	654414	727216	9	9	9	1.58835e+06	1.3326e+06	276919	1.84913e+06	1.52172e+06	1.52828e+06	766880	806214	857802
4	Lmyn007622	C18H36O5	9,10,18-Trihydroxystearic acid	Lipids	496-86-6	9	9	9	9	9	9	9	9	9	59350.8	57619.3	59239.9	9	9	9
4	MWS20159	C13H18O6	Phenyl-β-D-glucopyranoside	Phenolic acids	-	12921.6	26957.1	31529.8	9	9	9	9	9	9	790248	867387	703775	9	9	9
4	Lmhp008589	C23H42NO7P	LysoPE 18:3(2n isomer)	Lipids	-	176368	167564	162059	128028	122287	112985	166606	150436	177356	1.91939e+06	1.87827e+06	1.69106e+06	245806	154207	240675
4	pmp001251	C26H50NO7P	LysoPC 18:2(2n isomer)	Lipids	-	1.01721e+06	943583	1.00185e+06	354640	318208	352364	798840	852105	767841	2.34532e+06	2.30137e+06	2.22107e+06	553261	521836	495044
4	pmp001273	C26H50NO7P	LysoPC 18:2	Lipids	-	1.01721e+06	943583	1.00185e+06	354640	318208	352364	798840	852105	767841	2.34532e+06	2.30137e+06	2.22107e+06	553261	521836	495044
4	pme0230	C10H13N5O4	Adenosine	Nucleotides and derivatives	58-61-7	3.04114e+06	2.99012e+06	2.99788e+06	777181	865097	859926	234096	260820	251808	7.15179e+06	7.00654e+06	7.42862e+06	1.72881e+06	1.71399e+06	1.82967e+06
4	Zjjp092610	C18H30O3	Dendronobilin I-iso1	Terpenoids	-	633905	469106	482402	111797	166112	111343	352142	364477	215542	6.02586e+06	5.96344e+06	5.2217e+06	62605.5	37121.2	49342.2
4	mws1346	C6H11NO4	DL-2-Aminoadipic acid	Alkaloids	542-32-5	560164	606267	533817	365810	708562	362100	524868	343257	233053	3.06413e+06	3.00974e+06	2.95603e+06	653414	602738	613854
4	pmn001681	C10H14O2	1-(4-Methoxyphenyl)-1-propanol	Phenolic acids	5349-60-0	88072.1	97219.2	87696.2	133381	166965	157026	148123	126137	148236	180295	190027	245018	110877	102016	98673.1
4	Zjjp092609	C18H30O3	Dendronobilin I	Terpenoids	-	18088.3	16024.3	12617.3	9	9	9	61416.2	58963.2	50617.6	1.23751e+06	1.32695e+06	1.2507e+06	358175	386093	319423
4	pmb0881	C23H44NO7P	LysoPE 18:2	Lipids	-	841325	842455	850032	216402	172695	201927	802610	828717	782333	4.74558e+06	4.70615e+06	4.31629e+06	603139	533597	591425
4	pmb2507	C5H11O7P	2-Deoxyribose-1-phosphate	Nucleotides and derivatives	17210-42-3	927994	1.00511e+06	941010	735046	698280	843270	1.57912e+06	1.73402e+06	1.76854e+06	5.32465e+07	5.44506e+07	4.70956e+07	3.92766e+06	4.53181e+06	3.81515e+06
4	pmb0374	C5H5N5	2-Aminopurine	Nucleotides and derivatives	452-06-2	557164	498540	526222	202919	190299	205464	107706	89499.3	81197.3	1.09917e+06	1.12471e+06	1.20108e+06	359395	335448	403892
4	pme3732	C9H13N3O5	Cytidine	Nucleotides and derivatives	65-46-3	856673	881534	900389	551372	447361	411802	304405	326035	308377	5.31187e+06	5.90411e+06	5.63698e+06	147316	161452	138511
4	mws0884	C10H12N5O6P	Cyclic 3',5'-Adenylic acid	Nucleotides and derivatives	60-92-4	137460	131437	138709	68112.5	50341.5	59746.6	36385.4	64123.9	65833.5	302728	319668	351607	136402	102766	124072
4	Lssp210280	C19H18O11	1,5-dihydroxy ketone-6 murine O-β-D-glucoside	Others	-	26782	34883.6	33818	361355	297405	330798	155713	166924	124706	359284	401110	321387	222297	232945	249219
4	mws0663	C7H8N4O2	1,7-Dimethylxanthine	Nucleotides and derivatives	611-59-6	12163.2	11484.2	11478.6	25635.6	55626.3	45149.7	27512.7	30710.5	30479.4	159100	125607	112081	9	9	9
4	pme0534	C6H12O7	Gluconic acid	Others	526-95-4	636271	721586	685812	5.2954e+06	5.00702e+06	5.43975e+06	2.0492e+06	2.07737e+06	1.94647e+06	9.10782e+06	9.34413e+06	9.24631e+06	655847	706279	704945
4	mws2608	C8H15NO6	N-Acetyl-D-galactosamine*	Others	1811-31-0	871060	892787	775005	411161	399421	380069	336006	528927	462318	2.27003e+06	2.19754e+06	2.19239e+06	245464	173889	260391
4	Lmcn009539	C19H34O2	E,E,Z-1,3,12-Nonadecatriene-5,14-diol	Lipids	-	114415	111068	122515	120997	117857	128704	57071.4	45427.5	48606.7	225449	213606	226148	156615	161718	149435
4	mws4175	C6H8O6	D-Glucurono-6,3-lactone	Others	32449-92-6	276704	224179	222434	72548.5	41812.9	74008.1	42381.3	33047.7	65220.2	1.07471e+06	1.15343e+06	1.16477e+06	145496	140815	147702
4	pme0490	C6H5NO2	Nicotinic acid (Vitamin B3)	Others	59-67-6	2.16977e+06	2.03476e+06	1.56076e+06	258937	277825	315579	433500	420816	446152	5.12393e+06	5.59824e+06	5.08256e+06	1.89622e+06	1.94928e+06	1.6662e+06
4	Zmdp001647	C10H18N2O5	γ-Glutamyl-L-valine	Amino acids and derivatives	-	44724.2	22685.8	19722.9	9	20754.8	15457.8	9	9	9	348768	234643	329743	49486.3	38453.5	16592.1
4	MWS2673	C20H34O4	5,6-DiHETrE [(±)5,6-dihydroxy-8Z,11Z,14Z-eicosatrienoic acid]	Lipids	213382-49-1	8749.22	11395	10763.4	23722.8	24200.8	24211.3	25384.1	20835.6	21889.3	73807.6	79963.1	57586.7	9	9	9
4	Lmhp008763	C21H42NO7P	LysoPE 16:1(2n isomer)	Lipids	-	783080	659911	746478	1.48998e+06	1.44937e+06	1.09262e+06	561744	605497	387066	6.60089e+06	6.4763e+06	5.70323e+06	305170	255255	188926
4	pme0040	C5H5N5	Adenine	Nucleotides and derivatives	73-24-5	1.38177e+06	1.24471e+06	1.06007e+06	2.5404e+06	2.67373e+06	2.54459e+06	2.21926e+06	2.17124e+06	2.09373e+06	7.87963e+06	8.51691e+06	7.31064e+06	1.4182e+06	1.55151e+06	1.55344e+06
4	pma0134	C4H8O4	D-Threose	Others	95-43-2	33740.4	33402.8	24083.1	53653.1	45577.6	55781.6	36540	39143.1	41926.2	286250	291896	264689	24801.4	49221.3	22318
4	pmb2804	C18H32O4	13S-Hydroperoxy-9Z,11E-octadecadienoic acid	Lipids	33964-75-9	178590	175664	188974	382648	410623	400895	377629	368171	362769	3.10776e+06	3.15507e+06	2.98446e+06	834777	902176	936492
4	Zmyn004449	C18H30O4	9-Hydroxy-12-oxo-10(E),15(Z)-octadecadienoic acid	Lipids	-	9	9	9	23008.8	23788.4	26932.4	29011.9	24518.3	23677.3	367753	392163	399165	9	9	9
4	mws0120	C8H20NO6P	Choline Alfoscerate	Lipids	28319-77-9	2.06908e+06	2.32946e+06	2.12498e+06	1.36249e+06	2.44354e+06	1.79784e+06	2.68357e+06	1.70491e+06	1.79885e+06	2.90904e+07	3.0727e+07	2.94599e+07	2.22934e+06	2.38804e+06	2.21495e+06
4	mws0369	C20H32O2	Arachidonic Acid	Lipids	506-32-1	9	9	9	17080	5312.62	3807.43	9	9	9	73938.7	70054.7	71924.9	11385.9	14578.4	13421.5
4	Rfmb319	C6H11NO2	L-Pipecolic Acid	Organic acids	3105-95-1	419948	432328	460181	119408	138405	150846	397249	409759	441579	2.58789e+06	2.27453e+06	2.35777e+06	1.24931e+06	1.3199e+06	1.34579e+06
4	MWS2040	CH4O3S	Methanesulfonic acid	Organic acids	75-75-2	318613	317383	325379	671659	603403	724868	295225	293367	302622	4.92278e+06	4.11161e+06	3.46996e+06	365973	425019	433015
4	Lmqp000427	C6H11NO3	N-Methyl-Trans-4-Hydroxy-L-Proline	Amino acids and derivatives	4252-82-8	84511.8	119832	106479	66990.7	72959.4	31534.1	54766.6	59048.3	77590	256345	228797	209249	90188.6	87290.4	60647.2
4	Zmpn000199	C6H10O8	D-Galactaric acid*	Others	526-99-8	105329	124869	127329	279249	232598	223755	194905	187330	186723	501782	483706	477643	147011	125484	131019
4	mws0254	C6H9N3O2	L-Histidine	Amino acids and derivatives	71-00-1	878581	918688	977856	9	9	9	9	9	9	6.00733e+06	6.93929e+06	6.45636e+06	3.0386e+06	3.51066e+06	2.81495e+06
4	pmb2786	C18H30O3	9-Hydroxy-10,12,15-octadecatrienoic acid	Lipids	89886-42-0	9	9	9	9	9	9	9	9	9	14280.7	16785.6	16073.1	9	9	9
4	Lmbn005443	C18H30O3	13-KODE; (9Z,11E)-13-Oxooctadeca-9,11-dienoic acid	Lipids	54739-30-9	9	9	9	9	9	9	9	9	9	14280.7	16785.6	16073.1	9	9	9
4	pmb3079	C8H16NO9P	N-Acetyl-D-glucosamine-1-phosphate	Others	6866-69-9	60894.3	31859.9	29048.9	122536	85794.7	100324	229583	74360.8	185110	1.07473e+06	1.24154e+06	1.02038e+06	87364	73610.8	61920.1
4	mws0609	C10H12N5O7P	Guanosine 3',5'-cyclic monophosphate	Nucleotides and derivatives	7665-99-8	207604	185028	183451	90029.2	122804	121321	117345	125490	115518	745617	852684	735680	253334	281324	320928
4	mws1189	C6H10O7	D-Galacturonic acid*	Others	685-73-4	1.40304e+06	2.07219e+06	2.70615e+06	388858	379516	345385	262112	356030	347105	2.04314e+07	1.40969e+07	2.02379e+07	224160	230732	285400
4	Lmhp002031	C12H24N2O3	L-Leucyl-L-Leucine	Amino acids and derivatives	3303-31-9	1.05509e+06	9	1.23849e+06	692539	749551	684512	1.20441e+06	870496	967621	4.20274e+06	4.87956e+06	3.9927e+06	1.20803e+06	1.34944e+06	1.73141e+06
4	Lmyn000160	C8H14O8	Mucic acid Dimethyl Ester	Phenolic acids	-	88778.3	84261.6	92877.7	195679	211808	204060	67087.1	62717.2	68552	253848	235890	242502	22924.2	15715.1	9850.92
4	mws0736	C8H16N2O3	N-Glycyl-L-leucine*	Amino acids and derivatives	869-19-2	1.38708e+06	1.3777e+06	1.27384e+06	294300	183940	300447	687414	1.16635e+06	909470	4.3096e+06	7.45568e+06	3.9862e+06	1.54381e+06	1.55221e+06	1.70105e+06
4	MWSslk138	C7H6O5	2,3,4-Trihydroxybenzoic acid	Phenolic acids	610-02-6	14050.9	15754.8	14583.8	15127.6	15428.8	13499.5	25566.2	31315.5	25746.3	48593.5	48592.6	42457.4	9	9	9
4	Hmcn000192	C7H14O7	Sedoheptulose	Others	3019-74-7	82678.5	144068	183915	530497	436246	387758	124370	234892	206690	541335	508780	572524	234908	254543	110209
4	pme0120	C5H11NO2	5-Aminovaleric acid	Organic acids	660-88-8	20618.6	18401.7	18543.9	22575	12937.6	13527	24288.4	24288.4	12531.9	42538.8	71599.3	47093.6	20955.4	23160.6	38300.9
4	Lmhp009890	C28H52NO7P	LysoPC 20:3	Lipids	1199257-41-4	9	9	9	9	9	9	9	9	9	181169	209224	154902	9	9	9
4	mws1013	C9H6O4	Esculetin (6,7-Dihydroxycoumarin)	Lignans and Coumarins	305-01-1	70830.2	46998.2	83384	85466.4	112815	86189.8	53520.4	67342.7	29146.3	351914	377843	432338	9	9	9
4	Zmdp000441	C6H11NO3S	3-(Allylsulphinyl)-L-alanine	Amino acids and derivatives	17795-26-5	9	30619.1	9	9	102677	89599.7	9	9	9	99086	65643.8	70936.8	9	9	9
4	mws1350	C9H10O4	Syringaldehyde; 4-Hydroxy-3,5-Dimethoxybenzaldehyde	Phenolic acids	134-96-3	12639.8	11133	17537.3	9	9	9	19155.2	4412.94	9648.54	38399.2	46510.4	29539.2	7459.95	10405.9	4484.98
4	mws1417	C9H7NO2	Indole-3-carboxylic acid*	Alkaloids	771-50-6	66837.6	67317.7	61554	174650	153271	154452	64915.2	89819.2	93689.1	666053	710080	661151	109789	123863	117557
4	mws4052	C4H7NO2	1-Aminocyclopropane-1-carboxylic acid	Organic acids	22059-21-8	255126	286460	159217	123998	149771	144074	62153	186097	139572	734402	677772	706870	261568	159700	292429
4	pme3011	C4H9NO2	γ-Aminobutyric acid	Organic acids	56-12-2	78330.1	81918.1	83698.7	13682.9	11035.6	61180.2	67950.3	53565.5	58717.7	2.07474e+06	2.14504e+06	2.22781e+06	704721	764065	657781
4	pma3101	C11H14NO6+	Nicotinate D-ribonucleoside	Others	17720-18-2	4.87789e+06	4.6484e+06	3.57647e+06	1.49227e+06	1.50994e+06	1.71524e+06	1.20876e+06	1.40593e+06	1.23824e+06	1.24084e+07	1.3924e+07	1.29186e+07	559493	483667	485019
4	Lmqp000873	C4H4O3	Succinic anhydride	Organic acids	108-30-5	282331	186685	246409	202640	302394	335513	455311	483471	335944	1.20096e+06	1.24127e+06	1.11894e+06	999375	460818	622370
4	Lmhp011549	C28H56NO7P	LysoPC 20:1	Lipids	-	136839	131676	145281	85898.6	84309.6	73504.8	175192	153742	170885	380336	418186	267879	108405	80957.9	102665
4	pme3705	C6H10O7	D-Glucoronic acid*	Others	6556-12-3	2.40083e+06	2.55877e+06	2.24636e+06	514134	527234	471588	443620	537822	471893	2.40459e+07	2.04516e+07	1.42946e+07	274486	313291	280434
4	mws4167	C21H18O12	Luteolin-7-O-glucuronide	Flavonoids	29741-10-4	15335.4	13543.2	11565.5	29430.5	12181	22484.8	23052.8	19210.7	12845.1	66528.9	72327.7	77511.9	9	9	9
4	pme2914	C6H10O5	3-Hydroxy-3-methylpentane-1,5-dioic acid	Amino acids and derivatives	503-49-1	7.09597e+06	6.98267e+06	7.14749e+06	1.84837e+07	3.49399e+07	1.83354e+07	1.91159e+06	2.06558e+06	9	3.22734e+07	3.17395e+07	3.02946e+07	4.177e+06	3.97902e+06	4.62986e+06
4	Lmbp000123	C6H13NO2S	L-Homomethionine	Amino acids and derivatives	25148-30-5	69654.2	80904.7	93509.5	57823.8	66368.7	46527.7	64735.8	49834.4	53409.5	216645	268868	221537	32282.9	42109.1	27698
4	Zmdp001857	C14H18N2O6	γ-Glutamyltyrosine	Amino acids and derivatives	7432-23-7	9	9	9	9	9	9	96514.1	73625	82750.2	114703	121803	122161	15689	14665	29074.9
4	Lmhp007840	C27H52NO7P	LysoPC 19:2	Lipids	-	9	9	9	9	9	9	9	9	9	369555	611437	436420	160656	192014	190436
4	pmf0420	C9H10O2	Benzyl acetate	Organic acids	140-11-4	662683	859912	568506	1.424e+06	1.4727e+06	1.80604e+06	1.22716e+06	1.30663e+06	1.38352e+06	2.06501e+06	1.25341e+06	1.74666e+06	1.34062e+06	1.45919e+06	1.147e+06
4	Lmrj002244	C10H14N2O2	Cyclo(Pro-Pro)	Amino acids and derivatives	6708-06-1	67401.5	45845.3	63936.5	77970.1	73457.9	74676.9	89100.9	101490	92152.1	127229	121613	107542	33793.5	47452	48055.9
4	pme2743	C10H11NO3	N-Phenylacetylglycine	Amino acids and derivatives	500-98-1	34064.8	23058.6	11477.7	9	18175	18452.6	9	9	9	331064	319309	303683	11241	26446.6	16118.7
4	Lmbp000668	C6H5NO2	Isonicotinic acid	Others	55-22-1	2.34363e+06	1.99112e+06	1.88249e+06	319436	344173	339347	613006	487032	527241	4.99946e+06	4.5879e+06	4.47524e+06	1.85236e+06	1.75454e+06	1.80785e+06
4	mws0192	C4H6O4	Succinic acid*	Organic acids	110-15-6	8.6488e+06	8.60116e+06	8.631e+06	1.41132e+07	1.45648e+07	1.43107e+07	9	9	9	8.89741e+07	8.4782e+07	8.32245e+07	1.58338e+07	1.5229e+07	1.96554e+07
4	mws0470	C4H6O4	Methylmalonic acid*	Organic acids	516-05-2	8.6488e+06	8.60116e+06	8.631e+06	1.41132e+07	1.45648e+07	1.43107e+07	9	9	9	8.89741e+07	8.4782e+07	8.32245e+07	1.58338e+07	1.5229e+07	1.96554e+07
4	pme3382	C6H11NO4	N-Acetyl-L-threonine	Amino acids and derivatives	17093-74-2	59382.6	77217.9	53478.2	31553.5	43590.9	20388.4	29732.5	16983.4	25769.4	298438	276537	244170	21320.1	17767.1	20858.5
4	pmb1574	C18H28O2	9,12-Octadecadien-6-Ynoic Acid	Lipids	61481-29-6	10804.5	20688.1	9	9	9	9	9	9	9	583286	764216	870604	9	9	9
4	MWSmce689	C19H32O2	Methyl linolenate	Lipids	301-00-8	97993.6	109869	125210	80388.1	87700.1	59261.1	78499.1	64406.8	68834.1	4.26998e+06	4.78886e+06	2.79395e+06	121311	144912	203516
4	Lmhp009349	C25H44NO7P	LysoPE 20:4(2n isomer)	Lipids	-	6549.75	10859.9	11953.5	1764.28	3719.67	1684.4	11068.1	10766.2	8361.81	74891.2	80035	74223.7	9	9	9
4	Lmhp009497	C25H44NO7P	LysoPE 20:4	Lipids	-	6549.75	10859.9	11953.5	1764.28	3719.67	1684.4	11068.1	10766.2	8361.81	74891.2	80035	74223.7	9	9	9
4	Lmhp010757	C25H48NO7P	LysoPE 20:2	Lipids	-	15161.8	15947.8	12430.1	9	9	9	16169.7	25549.8	12919.3	36986.9	42157.4	23881.4	22705.7	18898.6	23167.7
4	pmb0464	C16H27NO14	L-Aspartic acid-O-diglucoside	Amino acids and derivatives	-	123488	126724	98004.7	2089.92	2089.92	6449.73	23524.9	24653	20734.9	426624	501792	475407	190708	189735	185831
4	pma0101	C14H20N4O3	Caffeoylagmatine	Alkaloids	-	16706.8	14947.9	24931.6	9	9	9	9	9	9	219403	220661	191241	9	9	9
4	pmb0501	C5H14N4	Agmatine	Alkaloids	306-60-5	15528.4	17555.8	8962.09	9	9	9	11900.3	18902.9	13939.2	23893.8	23739	27891.2	10089.1	14045.3	15551.8
4	pme2253	C6H10O6	L-Gulono-1,4-Lactone	Others	1128-23-0	208149	233952	220083	144668	29862.8	34177.7	32079.6	35643.6	46154.7	894963	775397	799001	81283	123998	18722.3
4	pmd0146	C28H54NO7P	LysoPC 20:2(2n isomer)	Lipids	-	75440.7	89230.2	56220.8	9	9	9	36333.3	84329.5	79770.1	192716	105760	130819	80255	60722.6	103235
4	mws0863	C5H11O7P	2-Deoxyribose-5'-phosphate	Nucleotides and derivatives	102916-66-5	21520.9	24401.1	23523	11575.5	16408.8	15858.4	35368.6	25674.6	36405.3	354473	431649	485604	56844.6	53174.4	50479.1
4	Lmhp010514	C25H48NO7P	LysoPE 20:2(2n isomer)	Lipids	-	9740.61	18038.2	20528.5	3607.4	1545.11	5300.54	11051.5	8278.7	21419.2	48311.8	34396.6	31091.8	26603.2	12819.4	17511
4	pme1373	C9H14N3O7P	2'-Deoxycytidine-5'-monophosphate	Nucleotides and derivatives	1032-65-1	9	9	9	9	9	9	9	9	9	48113.4	72987.4	40189.4	26281.7	23761.9	23219.6
4	Lcmp122922	C21H30O2	Sugiol methyl ether	Terpenoids	-	3872.52	2930.1	2582.66	3900.85	7405.37	5616.11	10319	4996.23	9638.94	22534.6	23067.4	8037.71	6548.03	3900.52	4114.18
4	pme3188	C9H13N2O9P	Uridine 5'-monophosphate	Nucleotides and derivatives	58-97-9	47925.8	43525.2	40071.8	13142.9	18143.2	15275.1	17403.3	15280.9	20393.6	510054	573715	599191	86266.4	110059	101292
4	MWStz152	C11H11NO3	2-(Acetylamino)-3-phenyl-2-propenoic acid	Alkaloids	5469-45-4	9	9	9	1821.05	10620.9	9	9	9	9	119948	109514	89448.9	9	9	9
4	pmf0289	C15H21N5O4	Riboprine	Nucleotides and derivatives	7724-76-7	7540.92	10312.2	8027.69	9	9	9	18449.8	14309.4	16374.6	50011.3	49574	56478.3	9	9	9
4	MWSmce539	C18H34O4	Dibutyl sebacate	Lipids	109-43-3	234854	232530	212406	504285	438036	417078	761294	679383	808170	1.99274e+06	2.00289e+06	768873	615176	284260	627518
4	Hmcp001824	C12H8N2O2	Ailanindole	Alkaloids	159903-51-2	9	9	9	9	9	9	56210.1	44767.1	16359.7	209921	179153	160921	75220.5	47356.1	51542.4
4	pmb0998	C10H14N5O8P	Guanosine 5'-monophosphate	Nucleotides and derivatives	85-32-5	29797.6	12801.5	17700.1	9	9	9	9	9	9	159809	166218	130327	63711.8	63711.8	60485
4	pme3351	C6H11NO3	Allysine(6-Oxo DL-Norleucine)	Amino acids and derivatives	1962-83-0	13202.5	26833.5	16791.6	91118.4	52930.2	108339	16305.3	14398.5	18329	81846.8	84208.5	84439.9	62883.7	47117.8	62813.8
4	MWSmce177	C12H14O4	Ethyl ferulate	Phenolic acids	4046-02-0	9	9	9	9	9	9	9	9	9	30628.1	26639.8	27896.2	9	9	9
4	MWSmce220	C6H10O6	D-Glucono-1,5-lactone	Others	90-80-2	186945	207973	191791	40989.6	184510	29252.3	128898	39207.6	215568	857799	522478	716307	104700	13859.9	16283.4
4	pma6455	C5H11O8P	Ribulose-5-phosphate	Others	4300-28-1	64322.1	104020	87808	104163	68200.8	59005.8	9	9	9	263001	285976	188420	80383.6	77321.6	93417.5
4	mws2104	C7H14O6	D-Pinitol	Others	10284-63-6	49305.6	70095.6	48137.8	95198.3	92147.4	53822.3	74983.1	62013.5	51021.5	166430	147737	475624	11289.6	11883.6	11883.6
4	Lmhp008885	C20H42NO7P	LysoPE 15:0(2n isomer)	Lipids	-	99440.6	98108.8	109181	9	9	11681.3	44469.4	43140.7	51014.1	709659	641973	608358	125649	108161	84045.1
5	mws1589	C18H32O16	D-Panose*	Others	33401-87-5	250172	209629	162096	26399.9	28635.4	40528.3	42363.9	37374.4	31619.4	100064	93690.7	96877.2	50960.7	44077.2	43403.3
5	mws5042	C11H14N2O3	L-Glycyl-L-phenylalanine	Amino acids and derivatives	721-66-4	6.11724e+06	5.87312e+06	5.41061e+06	1.53491e+06	1.49282e+06	1.41994e+06	1.21822e+06	1.24298e+06	1.28128e+06	3.97092e+06	2.0792e+06	1.77621e+06	425602	688297	667028
5	Jmwp002208	C8H10O3	3,4-dihydroxy phenylethanol	Phenolic acids	-	2.11945e+06	2.00074e+06	2.20545e+06	200163	185722	198624	43000.8	111620	111599	1.22841e+06	1.13547e+06	1.10469e+06	9	9	9
5	Lmqn000213	C24H42O21	Stachyose	Others	470-55-3	128411	117987	121422	15907.2	9200.05	13558.4	18115.8	17994.2	20531.5	43651.8	41725.7	36452.2	15064.6	23857.4	21871.9
5	Lmrn003000	C9H10O3	2-Hydroxy-3-phenylpropanoic acid	Phenolic acids	7326-19-4	2.36284e+07	2.37989e+07	2.28415e+07	1.62449e+07	1.63118e+07	1.46272e+07	1.00551e+06	901680	907658	1.78496e+07	1.80424e+07	1.64838e+07	17705.4	26673.6	26387.7
5	MWS4309	C13H15N3O3	Glycyl-tryptophan	Amino acids and derivatives	2390-74-1	489395	503966	539558	233023	270161	221875	326315	345505	323763	199486	202463	182707	9	9	9
5	pme2125	C18H32O16	Raffinose*	Others	512-69-6	264475	265740	260256	21908	59962.8	47934.7	32893.6	94335.1	93775.4	132889	139478	110011	68294.1	75409	111475
5	MWS2099	C8H8O2	4-Methylbenzoic acid	Phenolic acids	99-94-5	290563	292291	311636	9	9	9	9	9	9	70570.9	81516.6	78973.4	9	9	9
5	pmn001320	C12H14O5	1-O-p-Cumaroylglycerol	Phenolic acids	106055-11-2	52704.4	47598	38455.1	9	9	9	9	9	9	19184.7	20448	17810.2	6398.76	9	7109.26
5	Lmhp001732	C14H18N2O3	L-Prolyl-L-Phenylalanine	Amino acids and derivatives	13589-02-1	1.62876e+06	1.63123e+06	2.04099e+06	570223	675232	689397	478405	398888	430806	1.45068e+06	1.37341e+06	1.29704e+06	51213.1	90065.6	59309
5	Lmbn005662	C18H32O3	9(10)-EpOME;(9R,10S)-(12Z)-9,10-Epoxyoctadecenoic acid	Lipids	16833-56-0	2.17807e+06	2.17495e+06	2.23701e+06	313301	337295	352348	178448	168191	162262	811956	792122	780650	118152	113470	120575
5	Lmrj001698	C9H18N2O4	L-Seryl-L-Isoleucine	Amino acids and derivatives	91086-51-0	2.81163e+06	2.89239e+06	2.90714e+06	229716	211591	168950	313463	331733	299501	2.44495e+06	2331882	1.99481e+06	1.06099e+06	1.16713e+06	1.41582e+06
5	MWS0274	C9H10O3	DL-3-Phenyllactic acid	Organic acids	828-01-3	2.97021e+07	2.94413e+07	2.88799e+07	2.02739e+07	1.84945e+07	2.01642e+07	934497	1.18643e+06	1.08873e+06	2.05254e+07	2.17096e+07	2.10216e+07	54530.6	29847	28391.3
5	pme1194	C9H13N3O4	2'-Deoxycytidine	Nucleotides and derivatives	951-77-9	243374	262584	254417	98240.6	91246.5	120446	110205	90383.1	105235	174169	176972	165015	47027.8	51353.8	49032.8
5	MWSmce537	C9H10O3	Veratraldehyde	Phenolic acids	120-14-9	1.71016e+06	1.71181e+06	1.64691e+06	18041.8	18852.1	14986.6	25133.7	31622.5	27803.1	306106	278354	270248	32298.6	32008.5	22237.7
5	MWSmce486	C18H32O16	Manninotriose*	Others	13382-86-0	204572	205759	223174	7616.54	6557.62	15797.3	17975.7	19909.7	11492.3	64132.8	61943.1	73204.4	18173	20655.4	2624.62
5	Zmgn004894	C8H8O3	Methyl 4-hydroxybenzoate	Phenolic acids	99-76-3	102613	100960	96295.7	15473.1	14721.7	26339.2	17658.6	12118.1	18721.4	60116.5	45701.7	43470.6	6160.69	19072.9	18048
5	Lmhp002001	C14H20N2O3	L-Valyl-L-Phenylalanine	Amino acids and derivatives	3918-92-1	2.28674e+06	2.35193e+06	2.34608e+06	228378	258136	223967	308572	303082	302266	1.09599e+06	1.39933e+06	1.27909e+06	509225	501651	558225
5	Lmbn005172	C9H10O3	2,6-Dimethoxybenzaldehyde	Phenolic acids	3392-97-0	2.20934e+07	2.31263e+07	2.33854e+07	1.5557e+07	1.50837e+07	1.5504e+07	973948	906812	978717	1.72813e+07	1.75534e+07	1.6105e+07	30452.6	28710.2	31653.6
5	MWS4296	C11H14N2O3	Glycylphenylalanine	Amino acids and derivatives	3321-03-7	5.56752e+06	5.28881e+06	4.31381e+06	1.21084e+06	1.35091e+06	1.23312e+06	1.12388e+06	1.14006e+06	1.05726e+06	1.47613e+06	1.93055e+06	3.37611e+06	562165	634509	605343
5	pme2362	C8H8O3	Mandelic acid	Phenolic acids	90-64-2	5.77126e+06	6.09409e+06	5.87395e+06	476775	622328	963459	74950.3	65261.1	72245.5	1.41824e+06	1.36336e+06	1.34564e+06	9	9	9
5	Lmhp010162	C22H46NO7P	LysoPE 17:0	Lipids	-	93810.1	98787	96602.6	9	9	9	9	9	9	54462.5	52646.3	47448.3	18742.6	12791.2	14993
5	Lmrj002793	C14H16N2O4	Cyclo(Phe-Glu)	Amino acids and derivatives	-	231731	221918	233708	143448	197828	173161	99726.5	84277	86230.6	144671	140631	134262	74640.9	57792.9	68229
5	pmd0136	C26H54NO7P	LysoPC 18:0(2n isomer)	Lipids	-	802954	742792	753607	123098	116447	109941	83484.8	76811.9	94910.8	555501	514807	406921	148003	124534	143587
5	Lmtn003441	C15H20O7	2-Acetyl-3-hydroxyphenyl-1-O-glucoside	Phenolic acids	-	67575	71619.8	57024.8	49132.9	47793.8	45682.6	26906.5	34409.7	24792.2	48918.7	52487.8	42416.9	9	9	9
5	MWStz255	C14H16N2O2	Cyclo(Pro-Phe)	Amino acids and derivatives	3705-26-8	46974.6	31894.4	44155.4	15261.2	20302.3	9846.55	12149.1	7558.97	12933.1	16782.3	20253.3	16823.3	6947.78	3493.65	4065.23
5	mws0232	C17H20N4O6	Riboflavin (Vitamin B2)	Others	83-88-5	5.19815e+06	5.36209e+06	4.99796e+06	1.00212e+06	936405	839237	270564	353966	315504	937105	958776	841389	43008.1	88581.4	85709.1
5	mws0636	C18H20N2O3	L-Phenylalanyl-L-phenylalanine	Amino acids and derivatives	2577-40-4	351670	381104	395034	142411	147572	154227	19228.7	21179	29614.6	153800	160385	149480	15430.3	17217.6	14083.8
5	pme2890	C8H16N2O4S2	L-Homocystine	Amino acids and derivatives	626-72-2	147239	157545	147464	3119.12	6700.46	13559.3	7519.15	6892.56	11228	86853.9	89777.6	86098.4	25108.9	19024.1	20003.9
5	MWSmce329	C9H12O4	Antiarol; 3,4,5-Trimethoxyphenol	Phenolic acids	642-71-7	42225.9	50995.2	25890.9	9	9	9	9	9	9	13239	16552.3	17795.2	9	9	9
5	pme1178	C10H13N5O5	Guanosine	Nucleotides and derivatives	118-00-3	3.83881e+07	5.41407e+07	5.4135e+07	1.5585e+07	1.56998e+07	1.58232e+07	2.45619e+07	2.27694e+07	2.41854e+07	2.25133e+07	2.01803e+07	2.32475e+07	1.38736e+07	1.30914e+07	8.7961e+06
5	mws4176	C12H16N2O3	L-Alanyl-L-Phenylalanine	Amino acids and derivatives	3061-90-3	1.68386e+06	1.78809e+06	1.5981e+06	193330	174480	226689	165403	161928	141167	692731	631471	561156	438330	456101	532689
5	pmb0883	C23H48NO7P	LysoPE 18:0	Lipids	69747-55-3	63095.9	79248.2	74685.6	64881.6	76007.5	57679.7	25671.3	14076.5	20405	62890	77199.7	60091	29959.4	21932	27320.1
5	mws0458	C8H8O3	Vanillin; 4-Hydroxy-3-Methoxybenzaldehyde*	Phenolic acids	121-33-5	605368	655239	649974	90628.6	95913.9	100517	77610.7	82587.1	77779.9	283123	279287	280054	67327.9	73205.3	49111.7
5	pme0075	C7H11NO5	N-Acetyl-L-glutamic acid	Amino acids and derivatives	1188-37-0	271769	211938	250102	33857.1	18273	40580.3	25976.7	21441.7	16176.5	84224.4	72434.2	81203.3	17264.2	22569.9	24536
5	pmb2653	C24H42O20	DMelezitose O-rhamnoside	Others	-	159899	163363	140507	30155.6	41138.7	32247.3	37971.3	33657.7	44509.9	67573.8	73204.4	80711.9	45532.4	50844.7	31221.1
5	MWSmce040	C8H8O3	Isovanillin*	Phenolic acids	621-59-0	176742	187542	160452	9	9	9	28337.4	26566.5	24368.5	84159.6	91177.1	78943.3	9	9	9
5	mws0126	C26H54NO7P	LysoPC 18:0	Lipids	19420-57-6	1.17252e+06	1.17401e+06	1.15691e+06	349330	362794	301265	199350	87770.1	195406	533843	559355	175131	297621	240282	295545
5	mws1593	C24H42O21	D-Maltotetraose	Others	34612-38-9	49538.1	36418.9	51513.5	7812.1	16265.4	13863.7	24693.7	20700.9	24055.2	28159.4	30392.9	36796.2	9	32579.6	9
5	Zmyn002323	C8H8O3	2-Hydroxyphenylacetic acid	Organic acids	614-75-5	154547	169251	164263	39886.6	50023.7	44398.9	12515.6	12645.8	13929.5	52912.5	47335	56999.7	9	9	9
5	MWStz261	C11H18N2O2	Cyclo(D-Leu-L-Pro)	Amino acids and derivatives	36238-67-2	53522.2	45589.4	50015.6	10659.7	13392.4	15225.8	16080.2	24158.4	16680	38043.2	23219.9	35028.4	17270.8	12085.9	23287.2
5	Lmhp002764	C11H18N2O2	Cyclo(Pro-Leu)	Amino acids and derivatives	5654-86-4	44422	48909.6	53697.7	9	10817.3	19628.1	16212.6	11911.1	27576.3	31708.6	32147.9	28065.2	11317.8	17031.5	11598
5	MWS2910	C10H15N3O4	5-Methyl-2'-Deoxycytidine	Nucleotides and derivatives	838-07-3	203366	162757	200643	89389.3	93567.2	84643.1	28323.1	15540.7	26812.7	175221	165301	157380	25671.2	18784.1	27773.4
5	pmb2406	C25H52NO7P	LysoPC 17:0	Lipids	50930-23-9	360707	427881	449779	9	18092.2	17028.2	21935.6	28294.1	17831.6	186543	204284	90307.8	75392.6	62372.5	43654
5	Hmqp006221	C19H34O3	13-Hydroxy-9Z,11E-octadecadienoic acid	Lipids	18104-45-5	25518.3	19884.5	19284.3	9	9	9	9	9	9	2883.65	9761.95	1457.17	9	9	9
5	HX1348	C5H8O4	2-hydroxymethyl-D-ribono-γ-lactone	Others	-	79393.6	78925.9	78679.5	66172.6	94075	41483.3	20199.3	52418.7	26949.6	68453.9	67195.4	57080.4	9	9	9
5	Lmhp010515	C25H52NO7P	LysoPC 17:0(2n isomer)	Lipids	-	430513	422902	458176	9	9	9	9	9	9	230748	116212	180059	50346.1	82101.3	94859.3
5	Cmyp005062	C20H22O9	Salireposide	Phenolic acids	16955-55-8	57932.2	52484.5	60055.7	29511.2	5239.65	14511	38925.1	66628.8	41392.7	17825.3	27637	31580.1	9	9	9
6	mws1060	C10H12N4O5	9-(Arabinosyl)hypoxanthine	Nucleotides and derivatives	7013-16-3	3.03991e+06	2.95732e+06	3.34687e+06	2.52766e+06	2.97976e+06	2.62866e+06	1.42251e+07	1.34167e+07	1.45328e+07	640910	558634	583307	3.71648e+06	3.50909e+06	3.72007e+06
6	MWSslk132	C16H30O4	Hexadecanedioic acid	Lipids	505-54-4	22505.2	20377.8	22440.1	150520	151614	141809	152993	150801	152384	86557.8	90239.5	82607	32394.8	29452.4	30507.7
6	MWS5235	C18H36O3	12-Hydroxyoctadecanoic acid	Lipids	106-14-9	73124	60741.5	63289	250478	246946	255539	63319.8	136836	618295	59902.5	57766.5	67656.2	62075.1	85146.9	80397.3
6	MWS1888	C12H16O6	Phenyl-beta-D-glucoside	Phenolic acids	1464-44-4	184102	208109	196203	663138	678257	675074	671325	675469	641811	452176	463634	459455	9	9	9
6	Hmln000297	C6H12O6	Inositol*	Others	87-89-8	8.67072e+06	7.86148e+06	8.19441e+06	2.73247e+07	2.55215e+07	2.6141e+07	2.56321e+07	2.6718e+07	2.63903e+07	8.84308e+06	8.72537e+06	8.93255e+06	1.56777e+06	1.67266e+06	1.62175e+06
6	pmb2855	C11H20N2O8	L-Glutamine-O-glycoside	Amino acids and derivatives	-	31262.2	32148.7	13573.3	60371.6	40424.1	50409.2	134701	148469	145086	65893	61163.1	59422.6	48084.5	46832.7	22139.4
6	pme0181	C7H11N3O2	3-Methyl-L-Histidine	Amino acids and derivatives	368-16-1	9.58121e+06	9.70688e+06	9.14327e+06	1.22173e+07	1.25072e+07	1.216e+07	1.63513e+07	1.52988e+07	1.39072e+07	645413	661125	581574	2.40979e+06	2.47967e+06	2.42448e+06
6	Lmtn002233	C15H20O8	Androsin	Phenolic acids	531-28-2	2.93441e+06	3.0631e+06	3.31848e+06	5.2979e+06	5.8151e+06	6.59109e+06	2.83886e+07	2.96626e+07	2.81619e+07	370583	375971	330426	39648.6	33683.4	40725.3
6	MWS0559	C6H10O5	1,6-anhydro-β-D-glucose	Others	498-07-7	9	9	9	1.03214e+06	918725	1.00519e+06	867876	990656	595846	583495	565795	601476	9	9	9
6	mws0668	C10H12N4O6	Xanthosine	Nucleotides and derivatives	146-80-5	3.26406e+06	3.39682e+06	3.33056e+06	5.60066e+06	5.06887e+06	5.42172e+06	2.54135e+07	2.45525e+07	2.43561e+07	442086	434940	393865	280454	310430	294663
6	pme3967	C12H17N5O5	2-(Dimethylamino)guanosine	Nucleotides and derivatives	2140-67-2	1.04103e+06	1.08978e+06	1.14083e+06	715559	725270	724594	1.38906e+06	1.5268e+06	1.34987e+06	560372	631448	555257	538195	520626	545609
6	MWS0687	C7H8N2O2	1-Methyl-6-Oxo-1,6-Dihydropyridine-3-Carboxamide	Alkaloids	701-44-0	40163.9	30499.1	40832.5	53651.6	56990.7	55492.8	213996	199048	193414	9	9	9	17300.6	14529	26384.5
6	MWS4305	C4H8O4	Erythrose	Others	583-50-6	122369	138350	97499.2	391645	363138	379777	362892	386117	346753	136497	130083	134005	9	9	9
6	mws0344	C5H10O6	D-Xylonic acid	Others	526-91-0	2.87493e+06	3.52615e+06	2.77097e+06	1.07408e+07	1.05965e+07	1.29166e+07	1.69922e+07	1.78897e+07	1.79457e+07	4.79511e+06	4.79726e+06	4.6308e+06	810029	836786	758247
6	Lwhp010633	C10H9NO	Echinopsine	Alkaloids	83-54-5	1.27907e+06	1.32695e+06	1.29157e+06	4.38505e+06	4.5368e+06	4.61756e+06	1.02188e+07	8.79776e+06	9.14368e+06	4.18889e+06	4.16802e+06	3.826e+06	666603	696690	659075
6	Lmcp002302	C12H17N5O5	N6-(2-Hydroxyethyl)adenosine	Nucleotides and derivatives	4338-48-1	879104	1.03493e+06	958361	689389	723298	739325	1.26181e+06	1.52015e+06	1.08143e+06	594531	587281	570423	494050	541131	530996
6	pme2527	C5H12N2O2	L-Ornithine	Amino acids and derivatives	70-26-8	2.44402e+06	2.49306e+06	2.68264e+06	1.61149e+06	1.97235e+06	1.52022e+06	8.60089e+06	8.54597e+06	7.98787e+06	2.93471e+06	2.83618e+06	2.7472e+06	1.1115e+06	1.12876e+06	1.18358e+06
6	Lmsn002247	C13H16O8	1-O-Salicyloyl-β-D-glucose	Phenolic acids	60517-74-0	81568.4	69914.5	62509	61349.9	67683.5	57762.8	103526	119845	96173	104190	109512	89125.5	9	9	9
6	MWSmce364	C10H12O4	Xanthoxylin	Phenolic acids	90-24-4	208013	184960	166898	348729	367026	370927	1.34478e+06	1.18349e+06	1.41683e+06	105237	104644	94245.6	428293	401157	370971
6	Lmmn000806	C5H8O4	Dimethylmalonic acid	Organic acids	595-46-0	214292	210304	204272	377352	416640	396956	650071	652400	622824	211432	221393	207241	349898	669133	688308
6	Lmbn001364	C5H8O4	4-Hydroxy-2-Oxopentanoic Acid	Organic acids	3318-73-8	214292	210304	204272	377352	416640	396956	650071	652400	622824	211432	221393	207241	349898	669133	688308
6	mws4170	C6H12O6	D-Glucose*	Others	50-99-7	7.95106e+06	8.37965e+06	8.56706e+06	2.79055e+07	2.39332e+07	2.7388e+07	1.6874e+07	2.64865e+07	2.65695e+07	9.09934e+06	9.97502e+06	9.21914e+06	1.76322e+06	1.73546e+06	1.75726e+06
6	pmf0139	C6H12O6	D-Galactose*	Others	59-23-4	4.36537e+06	5.30729e+06	4.853e+06	1.80433e+07	1.76689e+07	1.54137e+07	1.54162e+07	1.59124e+07	1.7401e+07	4.87374e+06	4.42137e+06	4.17095e+06	1.49147e+06	1.39348e+06	1.46513e+06
6	pmb0856	C23H46NO7P	LysoPE 18:1(2n isomer)	Lipids	-	5.36226e+06	5.6328e+06	5.56466e+06	5.94748e+06	6.10856e+06	4.33022e+06	1.53682e+07	1.35704e+07	9.96839e+06	9	9	9	2.89032e+06	2.59051e+06	3.22211e+06
6	pmf0138	C6H12O6	D-Mannose*	Others	3458-28-4	9.54509e+06	9.2322e+06	1.00218e+07	2.95872e+07	2.79834e+07	2.95687e+07	2.9509e+07	2.92162e+07	2.89522e+07	1.05275e+07	9.54019e+06	1.02041e+07	2.15446e+06	2.17773e+06	2.09407e+06
6	Zmgn000216	C2H7O4P	2-Hydroxyethylphosphonic acid	Organic acids	22987-21-9	117490	95971	120419	155531	130300	190877	175502	178429	171030	125299	121097	138062	35551.3	29877.4	39002.6
6	MWSmce230	C8H8O5	Methyl gallate*	Phenolic acids	99-24-1	23476.7	18295.5	26095.9	39717.3	48398.4	36336.6	60413.1	33694.5	41728.3	17333.7	14124.9	22191	9	9	9
6	HJN037	C8H8O5	4-O-Methylgallic Acid*	Phenolic acids	4319-02-2	23476.7	18295.5	26095.9	39717.3	48398.4	36336.6	60413.1	33694.5	41728.3	17333.7	14124.9	22191	9	9	9
6	pmn001690	C16H24O7	3-Hydroxy-4-isopropylbenzylalcohol-3-O-glucoside	Phenolic acids	-	3.18356e+06	2.95856e+06	3.07267e+06	1.19904e+07	1.19205e+07	1.25261e+07	3.3379e+07	3.70079e+07	3.55928e+07	3.38827e+06	3.20098e+06	2.94274e+06	74156.8	81882.8	116956
6	mws0289	C23H46NO7P	LysoPE 18:1	Lipids	89576-29-4	5.75199e+06	6.51565e+06	6.1367e+06	6.95842e+06	6.92676e+06	6.55155e+06	1.66441e+07	1.57611e+07	1.66421e+07	9	9	9	3.89478e+06	3.71869e+06	4.10457e+06
6	pmb0880	C23H48NO7P	LysoPE 18:0(2n isomer)	Lipids	-	106976	118167	119051	213930	201047	201580	320924	268196	678785	9	71244.4	9	82942.5	66991.6	74752.5
6	mws0376	C4H4O4	Fumaric acid	Organic acids	110-17-8	769303	2.7089e+06	2.76674e+06	2.61471e+06	2.57271e+06	2.47262e+06	6.39081e+06	6.54406e+06	4.24952e+06	3.99587e+06	3.73016e+06	4.84279e+06	2.31178e+06	2.31474e+06	2.25406e+06
6	pme0271	C4H4O4	Maleic acid	Organic acids	110-16-7	769303	2.7089e+06	2.76674e+06	2.61471e+06	2.57271e+06	2.47262e+06	6.39081e+06	6.54406e+06	4.24952e+06	3.99587e+06	3.73016e+06	4.84279e+06	2.31178e+06	2.31474e+06	2.25406e+06
6	MWSmce165	C6H14O5	L-Fucitol	Others	13074-06-1	654500	825785	729024	2.07767e+06	2.12582e+06	1.94912e+06	3.05514e+06	2.81941e+06	2.57182e+06	825292	641494	729967	187773	183980	197888
6	MWSslk133	C14H26O4	1,14-Tetradecanedioic Acid	Lipids	821-38-5	25350.5	28553.7	24805.4	52780.6	58897.3	61605	205180	184166	185185	56145.8	57634	52490	31343.6	32687.8	35272.4
6	MWSslk208	C20H30O2	Kaurenoic Acid	Terpenoids	6730-83-2	205173	209016	218890	524352	423176	436505	900664	880564	1.00608e+06	325951	328772	280325	138012	143126	140566
6	Zjyp110103	C15H22O	Nootkatone(iso-2)	Terpenoids	-	60649.2	58767.1	57025.2	675658	728193	673826	620702	595147	591670	37197.7	40913.9	31448.6	98682.7	81367.1	95716.7
6	pmb2228	C27H56NO7P	LysoPC 19:0	Lipids	108273-88-7	61617	9	98031.8	155522	198786	114807	933644	636853	749725	585368	571126	556392	9	9	9
6	pme0033	C5H4N4O	Hypoxanthine	Nucleotides and derivatives	68-94-0	61314.1	73918.8	61977.5	306690	282687	304736	2.94649e+06	2.69614e+06	2.56551e+06	82678.2	65727.7	87534.4	289008	302456	264213
6	Hmjp000461	C10H16O8	3-O-Glucoside-3-hydroxy-y-butyrolactone	Others	-	80373.6	118375	169199	339860	362168	305173	387884	390516	391242	137590	81193.2	141709	48664.2	47401	48058.7
6	mws0889	C4H8O5	D-Threonic Acid	Others	3909-12-4	198525	207918	205547	1.13126e+06	1.26322e+06	1.21236e+06	2.15071e+06	2.3902e+06	2.21675e+06	691347	687194	707833	235924	240036	263277
6	Lmbn014696	C20H30O2	Pimaric acid	Terpenoids	127-27-5	207486	231000	237905	536703	446035	427141	919590	910589	1.01785e+06	348854	337967	304872	108177	92872.5	99118.7
6	MWStz070	C9H11NO3	N-(2-Hydroxy-4-methoxyphenyl)acetamide	Alkaloids	58469-06-0	8.38275e+06	8.82626e+06	7.00477e+06	8.15239e+06	8.23421e+06	8.47665e+06	1.7166e+07	1.67779e+07	1.67082e+07	1.06965e+07	8.90425e+06	9.34861e+06	3.85083e+06	3.32206e+06	3.41056e+06
6	pme1173	C5H4N4O	Allopurinol	Nucleotides and derivatives	315-30-0	128728	142116	141300	113932	93278.2	109076	533148	438097	499671	31459.7	26768	30433.4	134402	136374	159326
6	pme1816	C16H18O9	Neochlorogenic acid (5-O-Caffeoylquinic acid)	Phenolic acids	906-33-2	33162.1	20006.1	17898.8	22845.8	22849	12984.2	60534.8	43697.8	33594.6	28818.2	42621.4	31246.2	23886.7	29800.1	21286.9
6	MWS0933	C7H11N3O2	1-Methylhistidine	Amino acids and derivatives	332-80-9	4.89134e+06	3.31712e+06	2.96874e+06	3.85136e+06	3.81138e+06	3.7935e+06	5.81585e+06	5.51523e+06	4.83037e+06	305399	401033	345267	969989	719287	722798
6	pme1119	C10H12N4O5	Inosine	Nucleotides and derivatives	58-63-9	276693	370252	333589	155151	115007	128489	670816	610343	768251	245122	266713	299641	245239	270685	225542
6	Zmdp000972	C4H9NO2S	S-Methyl-L-cysteine	Amino acids and derivatives	1187-84-4	9.05643e+06	8.05818e+06	6.88934e+06	7.60634e+06	8.8299e+06	8.73018e+06	1.67307e+07	1.52067e+07	1.68436e+07	9.46404e+06	8.97898e+06	7.67828e+06	3.58915e+06	3.59772e+06	3.69266e+06
6	Zmhn001358	C13H16O8	4-O-Glucosyl-4-hydroxybenzoic acid	Phenolic acids	-	70475.2	85200.1	74618.9	114737	115101	100120	120048	113741	112786	96964.5	102823	104900	9	9	9
6	mws1358	C6H6O2	Pyrocatechol	Phenolic acids	120-80-9	12794	19756.5	14067.1	184996	134161	42606.2	93455.5	106150	111682	9	9	9	9	9	9
6	Lmtn002565	C14H18O9	1-O-Vanilloyl-D-Glucose	Phenolic acids	-	43001.1	15815.1	22938.8	69989.2	68712.9	86699.9	241210	260541	208403	22125.1	22033.1	33419	9	9	9
6	pmb2857	C11H19NO9	L-Glutamic acid-O-glycoside	Amino acids and derivatives	-	25469.4	24460.9	20024.4	64055.9	69722	53648.9	119131	124226	146796	111894	85346.6	86579.2	30244.7	16570.2	16175.8
6	mws0275	C4H6O5	L-Malic acid	Organic acids	97-67-6	234483	211664	202222	350093	402535	403376	628903	552141	511867	226731	224353	232281	420327	381423	444835
6	Zmgn000173	C5H10O5	D-Ribose*	Others	50-69-1	37304	44152.7	32279.6	88468.3	72888.9	101288	79715.7	77860.1	83260.9	90313.4	82273	86954.5	30346.2	40575.3	18329
6	Lmmn003663	C14H18O9	5-Glucosyloxy-2-Hydroxybenzoic acid methyl ester	Phenolic acids	-	38537.6	45827.6	27738.3	141466	136968	135766	424721	386068	381146	26777.7	48727.7	41303.9	9	9	9
6	HJKP000649	C8H9NO	N-benzylformamide	Alkaloids	6343-54-0	9.63489e+06	9.14412e+06	7.81669e+06	9.1219e+06	9.26913e+06	9.49708e+06	1.76787e+07	1.79979e+07	1.67652e+07	1.09036e+07	9.4936e+06	8.89841e+06	3.88996e+06	4.3438e+06	3.76132e+06
6	Lmqn000351	C12H22O10	Rutinose	Others	90-74-4	36074.6	51639.6	33570.2	114384	107027	115722	114060	95694.9	113186	72253.4	64662.9	65191.6	31448.5	35333.2	24119.1
6	Hmmn001882	C8H7NO2	2,5-Dihydroxy-Indole	Alkaloids	-	22084.8	28824.7	19759.8	23217.8	19911.4	29442.1	89321.5	88554.1	79988.7	91604	80208.6	78597.3	15097.5	19510.5	11815.1
6	pme1738	C7H9N2O	3-Carbamyl-1-methylpyridinium;(1-Methylnicotinamide)	Alkaloids	1005-24-9	9	9	9	55936.4	31997.2	14551.8	29291.5	27632.6	38238	9	9	9	16841.1	12242.9	20007.8
6	pme2996	C9H6O3	4-Hydroxycoumarin	Lignans and Coumarins	1076-38-6	26089.3	20876.4	19651.9	52789.6	45953.1	41634.9	52235.1	41831	54306.9	15092.2	21126.2	26515.3	9	9	9
6	mws0043	C21H22O8	Nobiletin (5,6,7,8,3',4'-Hexamethoxyflavone)	Flavonoids	478-01-3	2377.7	65595.5	1790.08	1516.44	1863.18	3866.81	10114.4	475550	4355.75	6508.9	4147.94	5023.09	20543.8	19227	16571.2
6	Lmsn000954	C8H16O6	Dambonitol	Others	523-94-4	9	9	9	119624	122645	109559	181453	165168	224059	105956	117395	113538	9	9	9
6	pmb0530	C21H27N7O14P2	Nicotinic acid adenine dinucleotide	Nucleotides and derivatives	53-84-9	2.104e+06	2.04039e+06	1.21672e+06	2.25289e+06	2.39756e+06	2.25007e+06	2.95083e+06	2.83719e+06	2.319e+06	45058.8	35828.5	53534.7	1.35869e+06	1.633e+06	1.80616e+06
6	Lmmp002013	C14H22N2O3	Dihydroferuloylputrescine	Alkaloids	-	71216.8	55748.6	65206.6	104849	132722	113175	168216	153948	165375	156720	95478.2	156592	9	9	9
6	Hmhn002738	C5H4O3	3-Furoic acid	Organic acids	488-93-7	227011	189882	266235	412804	383163	426340	622721	730862	692448	412652	90407	501724	9	9	9
6	pmf0440	C10H10O2	4-MethoxycinnaMaldehyde	Phenolic acids	1963-36-6	9	9	9	77667.9	77477	48725.1	83746	67081.9	75610.1	59373.2	66255.2	62875.7	38838.8	42993.2	41039.9
6	Lmhp007598	C27H52NO7P	LysoPC 19:2(2n isomer)	Lipids	-	56142.4	104092	140891	9	9	9	1.09016e+06	1.17603e+06	641444	898915	631405	1.11857e+06	365810	175563	174360
6	Lmgn000188	C3H6O3	D-Lactic Acid	Organic acids	10326-41-7	5946.12	4855.64	3215.26	28144.5	12275.7	23564.8	25852.9	30779.7	24535.6	8517.84	16314.2	13749.7	6512.44	11032.4	14403.9
6	MWS5169	C10H7NO2	Quinoline-4-carboxylic acid	Alkaloids	486-74-8	6679.06	6501.97	8321.86	116864	100610	114957	125826	90007.9	78312	66370.6	66364.2	35269.4	15247.7	16690.4	10530.8
6	mws1375	C12H21N3O6	Nicotianamine	Alkaloids	34441-14-0	29534.6	37867.1	13150.8	64844.6	94377.9	75116.6	57119.6	90490.6	64844.6	59708.6	53330.1	55813.1	17978.6	12201.9	16694.6
6	MWStz201	C14H12N2O2	β-Carboline-1-propanoic acid	Alkaloids	89915-39-9	29427.2	34297.5	44175.8	93829.7	90104.1	96322.7	85779.4	109182	83206.4	88400.5	86747.8	91519.2	9	17163.1	21246.1
7	Lmbn001467	C7H13NO3	5-Acetamidopentanoic Acid	Organic acids	1072-10-2	81544.2	72820	80602.1	19717.9	19933.1	15773.4	25350.7	26721.8	32636.8	128128	117465	130399	5154.11	7078.57	8928.77
7	Lmhp001670	C11H22N2O3	L-Valyl-L-Leucine	Amino acids and derivatives	3989-97-7	8.76628e+06	8.05881e+06	7.81885e+06	820169	631320	738043	1.19342e+06	1.18451e+06	1.14597e+06	6.97418e+06	8.71568e+06	7.23401e+06	9	9	9
7	pmb0069	C7H7NO	Benzamide	Phenolic acids	55-21-0	3.62273e+07	3.9633e+07	3.67677e+07	4.93104e+06	4.82924e+06	4.68429e+06	1.27478e+06	1.17919e+06	1.3171e+06	4.41886e+07	4.45283e+07	4.39616e+07	104863	88234.1	57626.3
7	MWSslk106	C8H11N	2-Phenylethylamine	Alkaloids	156-28-5	2.2172e+07	2.83417e+07	2.04411e+07	3.8249e+06	3.5978e+06	2.58693e+06	900757	755393	669260	3.13821e+07	3.45078e+07	3.04349e+07	69068.6	90955.3	58529.8
7	pme1002	C8H11NO	L-Tyramine	Alkaloids	51-67-2	2.93758e+06	2.97526e+06	2.92502e+06	1.32181e+06	1.39366e+06	1.39963e+06	296551	258001	219757	5.47706e+06	5.31631e+06	5.71221e+06	37241.7	53979.5	51797.3
7	ML10179289	C8H10O	2-Phenylethanol	Phenolic acids	60-12-8	4.2923e+07	4.76049e+07	4.26112e+07	5.51608e+06	5.27513e+06	5.92593e+06	1.77969e+06	1.59749e+06	1.35955e+06	5.21391e+07	4.99393e+07	4.72841e+07	141460	162653	71098.1
7	pmb0855	C24H50NO7P	LysoPC 16:0	Lipids	17364-16-8	4.53142e+06	4.69009e+06	4.58264e+06	6.02631e+06	6.47059e+06	5.91736e+06	2.86969e+06	2.56024e+06	2.61434e+06	6.85303e+06	7.15412e+06	5.77765e+06	2.99107e+06	2.8414e+06	3.03642e+06
7	mws0258	C6H13NO2	L-Isoleucine*	Amino acids and derivatives	73-32-5	2.41892e+06	2.49379e+06	2.33391e+06	631877	598730	614134	2.58056e+06	2.51388e+06	1.3623e+06	2.61856e+06	2.61957e+06	2.38812e+06	631360	568853	777386
7	mws1587	C6H13NO2	L-Norleucine*	Amino acids and derivatives	327-57-1	2.42556e+06	2.53193e+06	2.41536e+06	574171	573289	584250	2.55008e+06	2.3765e+06	2.33482e+06	2.60323e+06	2.50439e+06	2.56338e+06	2.84578e+06	534862	541056
7	Lmcp000282	C7H15NO3	L-Carnitine	Alkaloids	541-15-1	6.51813e+06	7.10235e+06	5.98398e+06	4.85319e+06	4.81392e+06	4.81592e+06	3.10639e+06	3.39219e+06	3.51399e+06	7.26619e+06	6.36995e+06	6.58528e+06	667009	1.61429e+06	373683
7	mws0227	C6H13NO2	L-Leucine*	Amino acids and derivatives	61-90-5	2.36445e+06	2.31784e+06	814321	541818	577741	523447	2.4733e+06	2.38484e+06	2.30756e+06	2.51506e+06	2.17953e+06	2.35854e+06	422402	544403	705655
7	pmd0132	C24H50NO7P	LysoPC 16:0(2n isomer)	Lipids	-	853608	733619	844737	779031	704050	815035	384751	372735	325172	1.19205e+06	1.25481e+06	1.10699e+06	494422	497776	409167
7	Lmbp000728	C8H8O	(S)-2-Phenyloxirane	Phenolic acids	20780-54-5	6.14688e+06	6.36447e+06	5.95755e+06	2.85287e+06	2.81545e+06	2.8295e+06	606422	577293	582504	1.28403e+07	1.22075e+07	1.18906e+07	120373	119593	157184
7	pme2589	C6H8O5	2-Oxoadipic acid	Organic acids	3184-35-8	248244	248367	239935	9	9	9	67362.7	76852.2	83206.3	278747	200751	196489	9	9	9
7	pme2122	C5H9N3	Histamine	Alkaloids	51-45-6	447564	436200	440154	298907	312643	303447	409575	447238	425776	651102	562059	534978	294563	282990	292779
7	mws0715	C13H16N2O4	Phenylacetyl-L-glutamine	Amino acids and derivatives	28047-15-6	945908	926747	1.04631e+06	16618.6	18666.6	35136.2	9570.24	5711.07	21131.5	1.28785e+06	1.15927e+06	1.10431e+06	58035.4	72470.2	81291.5
7	mws5041	C8H16N2O3	L-Glycyl-L-isoleucine*	Amino acids and derivatives	19461-38-2	4.87333e+06	5.10574e+06	5.17404e+06	371196	389635	436878	228791	1.23809e+06	1.16108e+06	6.32075e+06	6.36727e+06	5.9044e+06	1.16393e+06	1.32191e+06	1.31334e+06
7	pme0278	C7H14N2O4	2,6-Diaminooimelic acid	Organic acids	583-93-7	273654	298146	236343	269117	226891	240334	201580	183095	178989	575946	650533	644255	108286	77303.4	60449.1
7	mws4174	C8H15NO6	N-Acetyl-D-mannosamine*	Others	7772-94-3	1.71516e+06	1.78155e+06	1.53025e+06	281151	228342	266086	207625	216619	193384	4.60257e+06	4.97818e+06	4.95875e+06	17936.9	6729.34	28494.5
7	mws0362	C17H34O2	Heptadecanoic acid	Lipids	506-12-7	670242	709788	714183	9	9	9	9	9	9	1.20533e+06	1.17219e+06	1.1563e+06	467737	459924	436843
7	mws0248	C9H12N2O6	Uridine	Nucleotides and derivatives	58-96-8	1.96914e+06	2.03402e+06	2.0272e+06	718886	844486	723544	1.11089e+06	1.20873e+06	1.05719e+06	3.04455e+06	2.43151e+06	2.7036e+06	390577	385436	457428
7	Lmhp008718	C25H48NO7P	LysoPC 17:2	Lipids	-	1.74105e+06	1.64946e+06	1.28616e+06	55489.1	91679.8	57297.4	263437	264481	262904	1.73924e+06	1.63401e+06	1.57867e+06	403587	391875	386790
7	mws0976	C9H12N2O6	β-Pseudouridine	Nucleotides and derivatives	1445-07-4	168178	192069	216486	117863	123302	120593	45739.8	52270.2	126964	213303	202713	215921	21352.5	43832.2	19081.2
7	pme0183	C5H5N5O	Isoguanine	Nucleotides and derivatives	3373-53-3	1.89194e+06	1.93305e+06	1.88098e+06	172628	145656	159960	9	9	9	2.79751e+06	2.78399e+06	2.33964e+06	9	9	9
7	MWSmce448	C5H6N2O2	Imidazol-1-yl-acetic acid*	Alkaloids	22884-10-2	318986	300910	304834	9	9	9	9	9	9	877838	1.08816e+06	825026	9	9	9
7	ML10180524	C9H13N3O5	Cytarabine	Nucleotides and derivatives	147-94-4	1.54003e+06	1.65725e+06	1.43831e+06	870510	954386	825539	506775	496535	554389	3.27165e+06	3.46349e+06	3.58292e+06	437379	505014	545846
7	mws0576	C4H8O3	3-Hydroxybutyric acid	Organic acids	300-85-6	136503	161265	161267	75247.3	293271	269614	9	9	9	226669	191641	174084	9	9	9
7	mws0147	C5H10O3	β-Hydroxyisovaleric acid	Organic acids	625-08-1	350112	357498	441624	84572.6	87117.5	94165.6	146487	151568	157804	919707	843021	783547	75588.3	170314	135696
7	mws5035	C15H22N2O3	L-Leucyl-L-phenylalanine	Amino acids and derivatives	56217-82-4	2.9761e+06	2.6647e+06	2.66192e+06	446833	490143	400844	187636	190811	214177	4.24455e+06	4.12208e+06	4.80209e+06	178379	244234	242349
7	pme0109	C10H13NO4	Methyldopa	Amino acids and derivatives	555-30-6	852544	787782	599911	437320	410190	445170	380952	435309	527223	1.18948e+06	1.04718e+06	1.09777e+06	9	9	9
7	pma0948	C8H11NO	Phenylethanolamine	Alkaloids	7568-93-6	1.02995e+06	930115	915482	440742	453511	466944	100355	102908	91089.3	1.86102e+06	212601	1.86593e+06	9	9	9
7	mws0629	C13H16N2O5	L-Aspartyl-L-Phenylalanine	Amino acids and derivatives	13433-09-5	332281	334529	320918	239536	208645	267661	356060	368878	373387	438966	480729	398227	184803	224135	226570
7	pmb0197	C11H15N5O5	N7-Methylguanosine	Nucleotides and derivatives	20244-86-4	444246	414576	394708	341659	370394	339216	502539	576411	474331	733837	749143	689614	235401	227015	236935
7	MWSmce118	C5H6N2O2	Imidazole-4-Acetic Acid*	Alkaloids	645-65-8	379625	381748	315103	9	9	9	9	9	9	978262	1.13987e+06	1.04997e+06	9	9	9
7	mws0255	C4H5N3O	Cytosine	Nucleotides and derivatives	71-30-7	579637	536838	532849	385401	385756	403994	531809	338038	401175	907578	853879	906277	210356	177023	272706
7	pmb3081	C6H11PO11	Glucarate O-Phosphoric acid	Others	-	2.13945e+06	2.0008e+06	1.87151e+06	145005	167037	179737	136691	97195.3	100854	3.95865e+06	3.24698e+06	3.98371e+06	1.04469e+06	871554	637601
7	pmb0819	C10H8N2	3-Indoleacetonitrile	Alkaloids	771-51-7	18469.9	16623.4	25523.6	13737.2	10100.6	10607.3	10988.2	17187.6	16145.7	41861.4	50013.5	38162.2	7911.82	7369.64	8122.25
7	pmn001515	C14H14O9	3-Galloylshikimic acid	Phenolic acids	110082-91-2	75753.8	65303.4	97213.6	43270	44322.9	46761.5	69811	59522.9	63497.4	213745	223945	184499	9	9	9
7	pmb0786	C6H13NO5	D-Glucosamine	Others	3416-24-8	293381	321871	342108	9	9	9	9	9	9	444700	443600	390335	9	9	9
7	pme1261	C9H19NO4	D-Panthenol	Others	81-13-0	39990.1	67932.9	41041.2	32242.8	32968.7	9075.42	16203.6	31764.8	44097.1	17322.6	37018.8	94357.1	4872.9	9007.35	6741.18
7	MWSslk118	C9H10N2O5	2,2'-Cyclouridine	Alkaloids	3736-77-4	12178.7	11540.3	6323.16	9	9	9	8504.57	4442.94	8474.84	11781.9	21318.5	16929.9	8188.46	5212.46	10702.1
7	Lmgn001670	C7H6O3	Salicylic acid	Phenolic acids	69-72-7	96996.1	127241	138252	42191.6	43289.9	55051.3	9	9	9	119977	254585	176090	64379.8	47719.9	39054.1
7	mws0027	C9H10O5	Syringic acid	Phenolic acids	530-57-4	18656.8	19259.9	11332.3	9	9	9	14273.9	36156.3	27832.7	45934.1	46413.8	54998.6	9	9	9
8	pmn001610	C20H36O2	Eicosadienoic acid	Lipids	5598-38-9	2.52757e+06	2.56416e+06	2.54739e+06	1.81991e+06	1.70504e+06	1.84484e+06	1.80329e+06	1.91242e+06	1.72634e+06	7.53333e+06	6.87167e+06	7.25546e+06	7.19828e+06	8.00734e+06	7.30177e+06
8	Lmmn001643	C9H8O3	2-Hydroxycinnamic acid*	Phenolic acids	583-17-5	86494.3	80728.3	103247	22229.9	34101.7	27704	31409.3	35048.9	73590.3	439311	467791	495009	1.40596e+06	1.22251e+06	1.48218e+06
8	Zmdp000376	C5H11N3O	4-Guanidinobutanal	Others	-	3.76619e+06	4.66341e+06	3.56942e+06	1.08967e+06	1.16564e+06	962027	2.26315e+06	2.38289e+06	2.35705e+06	6.74051e+06	6.41736e+06	6.40606e+06	9.75341e+06	1.00323e+07	8.3089e+06
8	pme0193	C5H10N2O3	L-Glutamine	Amino acids and derivatives	56-85-9	6.17658e+06	5.59229e+06	5.92353e+06	1.68799e+06	2.08314e+06	1.54813e+06	1.99013e+07	1.98278e+07	1.89494e+07	1.07343e+07	1.09962e+07	1.09675e+07	1.88385e+07	1.77903e+07	1.80487e+07
8	MWS2984	C4H4N6O	8-Azaguanine	Nucleotides and derivatives	134-58-7	120914	67117.5	47833.6	45874.3	45899.2	42034.4	9	9	9	134429	118881	114551	210692	199322	226478
8	pme3033	C4H9NO2	N,N-Dimethylglycine	Amino acids and derivatives	1118-68-9	195805	210628	203886	62499.8	46301.4	53338.9	27909.6	116512	34577.8	1.73224e+06	1.74734e+06	2.00062e+06	1.20038e+06	1.18163e+06	1.13373e+06
8	Lmhp009187	C20H42NO7P	LysoPE 15:0	Lipids	-	298247	305607	305144	42919.1	38210.8	44781.5	160685	146850	170259	254058	259203	246792	345187	314124	337040
8	pmb2922	C15H24N2O17P2	Uridine 5'-diphospho-D-glucose	Nucleotides and derivatives	133-89-1	4.56526e+06	4.04024e+06	3.67937e+06	3.683e+06	3.50254e+06	3.56685e+06	3.41018e+06	3.80363e+06	3.28713e+06	1.33322e+07	11867260	8.03381e+06	2.28175e+07	1.80917e+07	1.94586e+07
8	Zmyn005252	C17H34O3	3-Hydroxy-palmitic acid methyl ester	Lipids	51883-36-4	161387	180619	172311	206829	229980	168665	110210	117468	123203	337123	340928	354507	385120	407815	325249
8	mws0237	C9H16O4	Azelaic acid	Organic acids	123-99-9	955481	867833	950843	2.67687e+06	2.65338e+06	2.6123e+06	4.49327e+06	4.18092e+06	3.86438e+06	1.34683e+07	1.35328e+07	1.26734e+07	1.11039e+07	1.08213e+07	1.12481e+07
8	ML10181668	C6H11NO2	Cycloleucine	Amino acids and derivatives	52-52-8	898402	1.19904e+06	1.35472e+06	309048	318303	278808	3.23315e+06	2.97119e+06	3.23192e+06	2.13811e+06	2.13522e+06	2.03003e+06	3.09254e+06	3.14456e+06	2.27669e+06
8	MWS2430	C15H30O2	13-methylmyristic acid	Lipids	2485-71-4	3.09428e+06	3.09575e+06	2.55714e+06	186727	184982	171343	1.67444e+06	1.83615e+06	1.73813e+06	6.51947e+06	6.08326e+06	6.70374e+06	1.49707e+07	1.12897e+07	1.55208e+07
8	pme0274	C6H13NO2	6-Aminocaproic acid	Organic acids	60-32-2	3.80035e+06	3.04685e+06	3.73071e+06	525100	532780	577453	2.13387e+06	2.38209e+06	2.07815e+06	3.14548e+06	3.52948e+06	3.53424e+06	6.03905e+06	5.53496e+06	5.92592e+06
8	pmb2319	C23H48NO7P	LysoPC 15:0	Lipids	108273-89-8	106075	106754	115910	3382.75	3929.82	9	26913.9	24602	26636.9	124704	124597	111044	211607	205464	193718
8	Zmyn005384	C18H36O3	2R-Hydroxyoctadecanoic Acid	Lipids	26633-48-7	5.02793e+06	5.27164e+06	5.09016e+06	1.52538e+06	1.51085e+06	1.48003e+06	2.59268e+06	2.33197e+06	2.25297e+06	2.59791e+07	2.94431e+07	3.25333e+07	7.14049e+07	7.16816e+07	5.35926e+07
8	pme0026	C6H14N2O2	L-Lysine	Amino acids and derivatives	56-87-1	5.71325e+06	6.51147e+06	6.29244e+06	1.73794e+06	2.17865e+06	1.74826e+06	1.98033e+07	2.11147e+07	2.10063e+07	1.19551e+07	1.23927e+07	8.83235e+06	1.91364e+07	2.13828e+07	2.17966e+07
8	pme2435	C6H12O5	L-Fucose	Others	2438-80-4	89413.4	66530.8	98083.3	221340	153389	183314	102035	213348	142783	98855	223725	201358	184594	201791	176834
8	pmf0348	C10H20O3	2,6-Dimethyl-7-octene-2,3,6-triol	Others	73815-21-1	36822.8	48184.3	31532.6	94501.5	84379.1	83112.6	173614	153373	148431	853374	779029	731650	654124	591576	631089
8	pmp001198	C6H13NO2	6-Deoxyfagomine	Alkaloids	197449-09-5	4.83258e+06	4.97516e+06	4.85847e+06	972850	934047	897437	5.32286e+06	4.86903e+06	4.71671e+06	6.66654e+06	6.48724e+06	6.48963e+06	7.7614e+06	8.1986e+06	7.33891e+06
8	pme1216	C6H5NO2	2-Picolinic acid	Organic acids	98-98-6	1.06495e+06	1.13462e+06	1.20331e+06	177005	245873	225668	208878	245647	234943	1.44587e+06	1.52171e+06	1.31989e+06	1.09028e+06	1.05581e+06	1.21736e+06
8	Zmyn000110	C6H14NO8P	D-Glucosamine 1-phosphate	Others	2152-75-2	350830	320124	351315	327340	313087	383459	130666	115887	158330	707232	741044	710866	1.08703e+06	1.13955e+06	1.33613e+06
8	Zmzn000113	C5H9NO4	L-threo-3-Methylaspartate	Amino acids and derivatives	6061-13-8	2.69788e+06	2.77218e+06	2.74051e+06	1.83396e+06	1.6865e+06	1.41995e+06	3.11016e+06	2.55298e+06	2.28753e+06	3.11085e+06	3.24296e+06	2.99277e+06	3.24661e+06	3.40905e+06	3.44398e+06
8	Lmxn015337	C17H34O2	Methyl palmitate	Lipids	112-39-0	70892.6	67318.1	59522.3	15900.7	13432.1	13225.4	28702.5	30792	24959.7	92770	91348	109529	80003.5	94717.2	107801
8	mws0001	C4H8N2O3	L-Asparagine	Amino acids and derivatives	70-47-3	396488	490565	468330	32499.7	57499.7	76594.3	352553	469258	401631	2.90725e+06	2.70926e+06	2.72093e+06	3.01545e+06	3.26295e+06	3.22189e+06
8	pmb0782	C5H11N	Piperidine	Alkaloids	110-89-4	5.11712e+06	5.17812e+06	4.443e+06	1.75903e+06	2.13751e+06	1.99928e+06	4.51013e+06	4.71402e+06	4.84847e+06	5.56084e+06	5.73688e+06	5.30357e+06	6.27404e+06	6.96454e+06	6.2146e+06
8	Lmbn003524	C9H16O3	9-Oxononanoic acid	Organic acids	2553-17-5	11343.6	13580.5	16807.1	13768.8	13275	16593.4	68599.4	60363.9	52343.5	159425	154970	153592	200958	214942	231311
8	pme1109	C5H5N5O	Guanine	Nucleotides and derivatives	73-40-5	341922	321326	301116	143419	145825	138595	206175	227756	186727	967267	845440	774271	1.25675e+06	1.27557e+06	1.20517e+06
8	pme3200	C2H7N3	1-Methylguanidine	Alkaloids	471-29-4	26139.1	61161.1	33112.2	96216.1	67248.8	30204.8	83421.3	72227.3	88334	132355	140889	121208	244452	228705	264533
8	pme0008	C6H13N3O3	L-Citrulline	Amino acids and derivatives	372-75-8	446800	426514	382595	254698	303116	255593	208123	230515	219666	380163	489089	426806	693517	733445	685583
8	Hmqp005411	C18H32O3	9-Oxo-12Z-Octadecenoic acid*	Lipids	112543-32-5	685141	696880	728606	918683	874620	843503	460055	482397	473864	1.94178e+06	1.94249e+06	1.27378e+06	2.64963e+06	2.13436e+06	2.59995e+06
8	Hmqp005455	C18H32O3	15(R)-Hydroxylinoleic Acid	Lipids	177931-23-6	429252	543931	721409	549330	420404	650322	454351	295492	260769	1.58219e+06	2.03917e+06	1.32385e+06	2.02494e+06	2.06849e+06	2.62908e+06
8	MWS0552	C15H28O2	Cis-10-Pentadecenoic Acid(C15: 1)	Lipids	84743-29-3	914203	721735	850396	734470	744245	831258	2.08571e+06	1.64409e+06	1.77151e+06	2.49045e+06	2.39446e+06	2.77131e+06	2.75061e+06	2.53467e+06	2.76319e+06
8	MWS3270	C7H5NO4	Quinolinic Acid	Alkaloids	89-00-9	21634.1	28425	19353.9	69018.9	79338.9	92274.6	25478.7	27749.6	19361.4	113030	89080.8	89033.8	97436.6	110944	125134
8	MWS5173	C4H5N3O	Isocytosine	Nucleotides and derivatives	108-53-2	44175.9	83042.5	84627.1	64991.6	46976.9	62385.3	37453.8	9	76809.8	158964	179520	189568	197123	188810	236770
8	pme2559	C6H9NO5	N-Acetyl-L-Aspartic Acid	Amino acids and derivatives	997-55-7	89097	55079.7	72405.7	17549.4	24055.7	18123.4	34981.6	16417.4	23761.9	174784	186703	146227	184965	160348	164073
8	pme0066	C3H7N3O2	Guanidinoacetate	Alkaloids	352-97-6	26495.9	20871.4	28452.1	29706.4	28797.8	37309.1	20394.8	17663.2	25502.1	33728.7	45101.1	60968.5	39940.9	50062.8	54592.8
8	pme0253	C8H15NO3	N-Acetyl-L-leucine	Amino acids and derivatives	1188-21-2	44799.3	35419.1	36569.9	46260.3	50579.3	40987.3	90285.6	106897	110011	147294	158846	141518	175452	169733	205302
8	pmb2819	C27H38O19	O-Caffeoyl maltotriose	Phenolic acids	-	3420.73	9	2849.39	6279.97	8758.94	1251.23	2824.05	3129.95	3482.7	26436.3	28603.8	25310.6	27950.4	24363.5	28186.5
8	pmf0291	C5H5NO	4-Hydroxypyridine	Alkaloids	626-64-2	9	9	9	52834.3	42851.2	53599.4	32912.7	14628.1	22594.9	86393.7	84703	89781.8	102612	133516	106717
8	pma6298	C5H5NO	3-Hydroxypyridine	Alkaloids	109-00-2	9	9	9	52834.3	42851.2	53599.4	32912.7	14628.1	22594.9	86393.7	84703	89781.8	102612	133516	106717
8	MWSmce466	C8H8O2	4-Hydroxyacetophenone	Phenolic acids	99-93-4	6963.89	11875.3	14621.1	9	9	9	21441.7	9111.04	12914.5	40771.3	40771.3	40897.9	49136.8	47601.5	59442.6
8	MWS1848	C8H8O2	Phenyl acetate	Phenolic acids	122-79-2	17697.6	6834.04	7582.05	9	9	9	31566	17662.5	17697.6	33330.3	42539.5	32248.1	58313.5	51439.8	53082.3
8	pme1439	C9H8O3	p-Coumaric acid	Phenolic acids	501-98-4	32778	28588.4	21986.3	9	9	9	9	9	9	51944.6	76909.5	47061.6	158318	161719	161402
8	MWSCX017	C9H8O3	4-hydroxyphenyl acrylaldehyde	Others	-	29627	29204.9	45205.2	9	9	9	9	9	9	68029	55125.6	42108.3	152134	132942	111047
8	pmb0864	C19H40NO7P	LysoPE 14:0	Lipids	-	9	9	9	18888	20939.5	21705.1	23825.8	20940.5	18509.5	36688.2	36633.5	27380.9	49322.1	46461.4	47398.5
8	Hmlp000935	C8H11NO2	Vanillylamine	Alkaloids	1196-92-5	13411.3	6241.77	24617	7088.65	6042.26	11211	9	9	9	15702.1	15564.6	10419.1	10904.1	26432.1	30383.7
8	pme2693	C6H14N2O	N-Acetylputrescine	Alkaloids	18233-70-0	8784.31	15208.3	2433.07	9	9	9	9	9	9	24509.2	21387.4	21998.2	15087.3	5712.09	21599.1
8	pme1014	C31H40O2	Menatetrenone (Vitamin K2)	Others	11032-49-8	249893	229217	258911	190972	165105	165396	299479	268198	326989	493889	495475	296672	340866	266615	430290
8	Zmdp002216	C11H20N2O5	L-γ-Glutamyl-L-leucine	Amino acids and derivatives	2566-39-4	163577	172797	283539	112280	126251	189664	269242	191591	286683	704396	708231	307858	1.13675e+06	1.28716e+06	1.22135e+06
8	pmb0962	C10H22N2O4	L-Lysine-Butanoic Acid	Amino acids and derivatives	80407-71-2	37217	43352.9	70754.9	5782.89	15119.4	8410.11	24548.2	30508.5	28405.2	100979	114880	85362.6	77380.5	92026.7	162033
8	MWSCX015	C9H8O3	Caffeic aldehyde	Phenolic acids	141632-15-7	49036.1	84523	56957.9	9	9	9	9	9	9	64398.3	89071.4	78887.2	178325	201799	211155
8	Lmhp009129	C23H48NO7P	LysoPC 15:0(2n isomer)	Lipids	-	202874	106421	132032	9115.98	6985.3	18515.2	59867.8	53007	25733.5	246011	233117	119614	347046	344994	345374
8	Hmqp005412	C20H30O3	12-Hydroxyabietic Acid	Terpenoids	3484-61-5	41070.5	54582.8	39465.3	9	9	9	48062.7	47555.9	49387.7	119896	134097	55209.4	96900.8	64061.6	90252.7
8	pme3034	C5H8O4	Ethylmalonic acid	Organic acids	601-75-2	57179.3	38746	49273.8	31653.9	33819	35220	12360.8	9	20873.9	76897.4	64564.3	67857.3	81319.7	79611.2	19820
8	pmd0130	C22H46NO7P	LysoPC 14:0	Lipids	20559-16-4	14656.9	13100	13012.6	3528.24	9	9	10922.9	9553.52	13731.4	41613.6	33344.9	37905	32297.7	36289	38550.4
8	ML10198895	C3H7NO2	N-Methylglycine	Amino acids and derivatives	107-97-1	6380.73	11018.7	8699.73	4186.77	4061.73	3017.41	8777.34	5853.51	9859.23	11795.1	18109.2	10830.6	19307.3	32034.7	20294.7
9	mws0628	C7H6O2	4-Hydroxybenzaldehyde	Phenolic acids	123-08-0	1.29894e+07	1.31505e+07	1.2739e+07	9.11202e+06	1.07028e+07	1.27395e+07	284539	290225	287395	3.31351e+06	3.34174e+06	3.28553e+06	711955	726280	719355
9	mws0336	C6H6N2O2	Urocanic acid	Organic acids	104-98-3	834024	861544	840140	834253	675014	795971	534470	568955	626995	9	9	9	9	9	9
9	mws2523	C12H23O14P	Trehalose 6-phosphate	Others	4484-88-2	184901	254836	218059	206515	245415	219731	191864	198903	219398	43661.6	43692.8	41008.2	51215.5	57804.2	56068.1
9	pme3388	C7H16N4O2	Homoarginine	Amino acids and derivatives	156-86-5	3.74941e+06	3.82821e+06	3.74888e+06	3.26161e+06	3.2072e+06	3.09293e+06	1.15406e+06	2.30483e+06	2.46639e+06	745717	741871	702998	653592	1.26736e+06	1.27487e+06
9	Zmzp000145	C9H20N2O2	Trimethyllysine	Amino acids and derivatives	23284-33-5	112479980	1.15791e+08	1.20808e+08	1.163e+08	1.1982e+08	6.54008e+07	8.26157e+07	8.17585e+07	8.24456e+07	2.52172e+07	2.59587e+07	2.34797e+07	3.29054e+07	3.42141e+07	3.53312e+07
9	mws0005	C10H12N2	Tryptamine	Alkaloids	61-54-1	1.94669e+07	2.2989e+07	2.17339e+07	1.1341e+07	1.23286e+07	1.22386e+07	1.98164e+07	1.9292e+07	1.97371e+07	8.75912e+06	8.17015e+06	7.7888e+06	9	9	9
9	Lmbn001365	C6H13NO3	N-Hydroxy-L-isoleucine	Amino acids and derivatives	-	115941	99172.1	117085	56672.6	169105	159226	30947.8	28489.6	25906.4	54755.9	59349.5	55504.4	37998.9	33010.9	41735.8
9	Hmtn001288	C9H10O4	Methyl 2,4-dihydroxyphenylacetate	Phenolic acids	67828-42-6	749709	824613	819002	699970	842780	1.36929e+06	70901.4	72171.2	86553.2	173462	134314	118978	58774.7	82233.8	64156.5
9	ML10171848	C5H8O5	D-Arabinono-1,4-lactone	Others	2782-09-4	957487	977649	869085	1.04897e+06	1.14438e+06	939786	208384	247185	160152	353585	481896	478575	293719	299331	406171
9	Zmzn000079	C4H9O7P	D-Erythrose-4-phosphate	Others	585-18-2	674605	694214	758533	726127	754493	694277	279014	245930	242759	107314	109118	142273	484249	403948	462803
9	pme2801	C6H6N4O2	7-Methylxanthine	Nucleotides and derivatives	552-62-5	39869.8	35521	41272.5	44377.6	49451.4	48331	22509.4	23446.8	17311.8	11620.9	15481.6	14511.7	9	9	9
9	pmb2826	C5H8O5	L-Citramalic acid*	Organic acids	6236-09-5	755409	757334	842485	488657	531006	470616	115258	86397.2	89263.4	9	9	9	163625	205193	202905
9	MWS5083	C17H21N4O9P	Flavin Single Nucleotide(FMN)	Nucleotides and derivatives	6184-17-4	4.43851e+06	4.4426e+06	4.32082e+06	6.5836e+06	6.10363e+06	5.49494e+06	1.33988e+06	1.53435e+06	1.3996e+06	271913	248324	123830	9	9	9
9	mws0208	C6H10O4	Adipic Acid*	Organic acids	124-04-9	1.59516e+07	1.62948e+07	1.6826e+07	1.14636e+07	1.13371e+07	1.08274e+07	5.98676e+06	5.90175e+06	5.98177e+06	7.8408e+06	7.0386e+06	6.84308e+06	6.25466e+06	7.01479e+06	6.41327e+06
9	mws0924	C6H10O4	2-Methylglutaric acid*	Organic acids	617-62-9	1.59516e+07	1.62948e+07	1.6826e+07	1.14636e+07	1.13371e+07	1.08274e+07	5.98676e+06	5.90175e+06	5.98177e+06	7.8408e+06	7.0386e+06	6.84308e+06	6.25466e+06	7.01479e+06	6.41327e+06
9	Lmgp000796	C8H7NO2	4-Hydroxymandelonitrile	Alkaloids	13093-65-7	4.79945e+06	4.92348e+06	4.33837e+06	2.49084e+06	2.55183e+06	2.43627e+06	725299	744351	680318	145999	128772	113756	752222	822635	799874
9	mws0847	C6H7N5	1-Methyladenine	Nucleotides and derivatives	5142-22-3	117131	149589	129162	86744.8	73650	77097.9	28175.3	29712.8	42444.3	3510.01	5326.9	9339.6	41084.8	32067	26105.5
9	MWSslk108	C9H17NO4	O-Acetyl-L-carnitine	Alkaloids	3040-38-8	21433136	2.3013e+07	2.3027e+07	3.0748e+07	3.03783e+07	3.12028e+07	1.58431e+07	1.52784e+07	1.4385e+07	353824	388458	330881	1.00465e+06	919520	960977
9	MWS2426	C16H19N3O5	Tryptophan glutamic acid	Amino acids and derivatives	36099-95-3	381108	400391	339963	253813	283484	255959	195699	184652	200009	9	9	9	9	9	9
9	MWS0812	C3H9NO	Trimethylamine N-Oxide	Alkaloids	1184-78-7	100215	135413	99329.5	95620.1	73625.8	79414.9	67171.3	48717.2	45599.5	16818.6	30914.4	24208.6	11719.1	14198.1	10932.9
9	pmc0274	C6H6N4S	6-Methylmercaptopurine	Nucleotides and derivatives	50-66-8	9.74884e+06	1.00418e+07	1.01461e+07	1.10649e+07	1.082e+07	1.01616e+07	4.32727e+06	4.19018e+06	4.17132e+06	2.34172e+06	2.3888e+06	2.28314e+06	1.26854e+06	1.17215e+06	1.32433e+06
9	Lmqp000329	C8H14N3O7P	5-Aminoimidazole ribonucleotide	Nucleotides and derivatives	25635-88-5	2.75084e+07	2.81084e+07	2.64261e+07	2.29829e+07	2.20629e+07	2.00215e+07	9.52515e+06	9.5409e+06	9.9562e+06	7.79661e+06	1.00508e+07	8.37245e+06	1.73231e+07	1.52262e+07	1.48261e+07
9	pme0021	C9H11NO2	L-Phenylalanine	Amino acids and derivatives	63-91-2	3.41423e+06	3.34571e+06	3.41127e+06	3.69315e+06	3.44819e+06	3.43865e+06	1.59405e+06	1.56966e+06	1.57451e+06	916796	967989	931874	489749	531743	548061
9	Zmgn000217	C5H6O4	Methylenesuccinic acid	Organic acids	97-65-4	539266	545568	516419	514845	471340	513387	135988	121177	112622	45539.5	36596	39228	265447	239620	250381
9	pme1210	C5H11NO2S	L-Methionine	Amino acids and derivatives	63-68-3	6.33982e+06	6.64073e+06	6.44806e+06	3.65177e+06	3.34439e+06	3.67082e+06	1.32347e+06	1.0237e+06	1.04122e+06	155201	193426	158116	1.1095e+06	1.07179e+06	1.17403e+06
9	pmp001257	C15H29NO3	Tridecanoylglycine	Amino acids and derivatives	-	87491.5	110949	110019	66229.1	46753.7	41420	10129	13888.3	8654.28	9	9	9	9	9	9
9	pmb0785	C9H7N	Isoquinoline	Alkaloids	119-65-3	160893	140777	134016	67285.2	76753.6	100583	23494.5	11034.9	21177.9	9	9	9	9	9	9
9	pme2380	C5H6O5	α-Ketoglutaric acid	Organic acids	328-50-7	6.24284e+06	4.88009e+06	4.6725e+06	2.77166e+06	3.98304e+06	2.39693e+06	2.55276e+06	2.52469e+06	2.86639e+06	964284	1.12599e+06	1.31957e+06	308940	394955	274427
9	Lmgn000224	C5H6O5	2-Methyl-3-oxosuccinic acid	Organic acids	-	227673	226555	188022	174393	174154	160026	96673.9	114326	115155	18197.7	31507.8	30049.7	23119.4	21695.2	22751.8
9	mws1078	C7H7NO2	Anthranilic Acid	Phenolic acids	118-92-3	989432	888421	877511	1.62159e+06	1.69782e+06	1.64034e+06	38378	44436	27547.3	78153.8	77899	71680.8	143008	172216	166387
9	Lmcp000611	C5H9N3O2	2-Amino-4,5-dihydro-1H-imidazole-4-acetic acid	Alkaloids	69098-41-5	2.23892e+06	2.74067e+06	2.38523e+06	2.84399e+06	3.06607e+06	2.66359e+06	3.19299e+06	2.90906e+06	2.43241e+06	719078	710085	728214	1.50831e+06	1.76028e+06	1.52536e+06
9	Rfmb320	C7H13NO2	1-Methylpiperidine-2-carboxylic acid	Organic acids	7730-87-2	3.02585e+06	2.76814e+06	2.26055e+06	3.21181e+06	3.55252e+06	2.95765e+06	2.75993e+06	2.69044e+06	1.58953e+06	941321	1.00493e+06	959313	1.53296e+06	1.7363e+06	1.76768e+06
9	mws0572	C5H7N3O	5-Methylcytosine	Nucleotides and derivatives	554-01-8	103532	95756.9	106151	68878.2	74600.5	73315	52987.6	59405.6	72081.7	61088.1	41389.7	59838.8	34708.1	42014.1	36724.8
9	MWS3036	C5H8O5	3-Hydroxyglutaric acid	Organic acids	638-18-6	535676	618041	590341	665053	706937	141204	160879	170655	121805	352956	304080	339037	306009	274513	262743
9	pmp001287	C8H9N	N-Benzylmethylene isomethylamine	Alkaloids	-	9.68348e+06	9.66598e+06	9.08559e+06	1.00923e+07	1.05906e+07	9.93443e+06	3.31183e+06	2.92475e+06	3.25565e+06	1.74035e+06	1.63172e+06	1.72402e+06	829206	882413	857220
9	pme1651	C10H9NO2	Indole-3-acetic acid (IAA)	Alkaloids	87-51-4	2.86836e+06	3.02946e+06	2.75324e+06	1.43229e+06	1.69646e+06	1.73011e+06	365694	330977	293370	9	9	9	9	9	9
9	Lmrn003201	C11H11NO3	Indole-3-lactic acid	Alkaloids	1821-52-9	128632	151990	139732	104987	87244.8	95376.6	9	9	9	9	9	9	9	9	9
9	pme1187	C10H14N2O6	5-Methyluridine	Nucleotides and derivatives	1463-10-1	107989	104096	109681	125412	112148	118133	9826.79	64625.4	10125	9	9	9	9342.1	6418.24	8346.42
9	pma6460	C16H18O8	4-O-p-Coumaroylquinic acid	Phenolic acids	32451-86-8	29647.4	28394.4	114887	33525	77174.5	46856.8	9	9	9	9	9	9	9	9	9
9	mws0574	C4H8O3	2-Hydroxyisobutyric acid*	Organic acids	594-61-6	84490.4	82616.7	73130	85363	124875	106736	63493.3	92831.6	91399	14111.6	18703.3	16160.6	9	9	9
9	mws0206	C4H8O3	2-Hydroxybutyric Acid*	Organic acids	3347-90-8	84490.4	82616.7	73130	85363	124875	106736	63493.3	92831.6	91399	14111.6	18703.3	16160.6	9	9	9
9	MWSslk066	C8H8O4	3-Hydroxy-4-methoxybenzoic acid; Isovanillic Acid	Phenolic acids	645-08-9	964288	901029	945460	478454	425005	466128	72333.9	54579.6	53247.3	91376.9	90151.3	104705	9	9	9
9	Cmsn004454	C13H10O5	Hispidin	Phenolic acids	555-55-5	34699.7	38399.2	43026	50454.9	59347.4	49903.8	16223.6	18460.7	11078.4	6635.17	6649.41	3716.79	9	9	9
9	mws0805	C11H19NO9	N-Acetylneuraminic acid	Amino acids and derivatives	131-48-6	862703	922426	862369	834201	742480	734333	72879	85938.6	85545.3	23693.3	30930.2	26503	9825.53	2344.34	5900.07
9	MWS3149	C8H8O3	3-Methoxybenzoic acid	Phenolic acids	586-38-9	22214.5	23599.9	20142.9	34762.7	26799.9	28752.1	6781.56	8694.15	1864.22	9	9	9	9	9	9
9	pme2266	C10H16N2O3S	Biotin	Others	58-85-5	94803.5	103841	138859	135060	146635	154854	26680.1	35470.8	24848.2	9	27564.1	23952.9	24628.1	32278.8	34549.4
9	Lmbn001181	C22H28O15	Fraxetin-7,8-di-O-glucoside	Lignans and Coumarins	-	116483	132894	126327	165087	104406	167533	66530.9	69973.2	129997	9	9	9	9	10313	14421.6
9	mws0124	C13H14N2O3	N-(3-Indolylacetyl)-L-alanine	Amino acids and derivatives	57105-39-2	107676	94962	121150	159405	148578	125440	94442.7	101531	73475.1	11344.6	19855.5	10925.1	9	9	9
9	MWS0442	C18H32O16	Maltotriose*	Others	1109-28-0	86854.9	166293	264214	230546	235301	210101	154443	168770	134805	9	9	9	122347	154545	193214

## Sheet: Table S6
Table S6. Statistics of the top 10 DEGs annotations in the O2PLS analysis. NR (Non-Redundant Protein Sequence Database) Description information come by BLAST results of NCBI (National Center for Biotechnology Information) online system (https://blast.ncbi.nlm.nih.gov/Blast.cgi).
Gene	NR Description
8907_g	GJJ10831.1 hypothetical protein Clacol_005059 [Clathrus columnatus]
7311_g	GJJ14191.1 hypothetical protein Clacol_008453 [Clathrus columnatus]
6778_g	GJJ14757.1 hypothetical protein Clacol_009025 [Clathrus columnatus]
3862_g	GJJ15601.1 hypothetical protein Clacol_009879 [Clathrus columnatus]
2404_g	GJJ06199.1 hypothetical protein Clacol_000388 [Clathrus columnatus]
20_g	KIJ36625.1 hypothetical protein M422DRAFT_179162 [Sphaerobolus stellatus SS14]
17181_g	KIJ45134.1 hypothetical protein M422DRAFT_29987 [Sphaerobolus stellatus SS14]
15553_g	GJJ14757.1 hypothetical protein Clacol_009025 [Clathrus columnatus]
10911_g	KIJ50866.1 hypothetical protein M422DRAFT_244814 [Sphaerobolus stellatus SS14]
MSTRG.18365	Proteophosphoglycan ppg4 [Pyrrhoderma noxium]

## Sheet: Table S7
Table S7. Statistics of the top 10 differential metabolites annotations in the O2PLS analysis.
ID	Compounds	Formula	Class type
Lmhp009590	LysoPC 17:1	C25H50NO7P	Lipids
mws0823	3-Methyl-2-Oxobutanoic acid	C5H8O3	Organic acids
pme3961	2'-Deoxyadenosine	C10H13N5O3	Nucleotides and derivatives
pme3882	2'-Deoxyuridine	C9H12N2O5	Nucleotides and derivatives
Lmhp009769	LysoPE 17:1	C22H44NO7P	Lipids
pme2776	2'-Deoxyinosine	C10H12N4O4	Nucleotides and derivatives
Lmhp009464	LysoPE 17:1(2n isomer)	C22H44NO7P	Lipids
mws0183	3,4-Dihydroxybenzoic acid (Protocatechuic acid)*	C7H6O4	Phenolic acids
MWS0952	Dihydrosphingosine-1-Phosphate	C18H40NO5P	Lipids
mws0180	2,5-Dihydroxybenzoic acid; Gentisic Acid*	C7H6O4	Phenolic acids

## Sheet: Table S8
Table S8. Statistics of DEGs related to Tryptophan metabolism pathway.
gene	meta	Compounds	Class I	NR Description	Coefficient
10211_g	pme3083	2-(Formylamino)benzoic acid	Phenolic acids	GJJ09663.1 hypothetical protein Clacol_003887 [Clathrus columnatus]	0.971108
10798_g	pme3083	2-(Formylamino)benzoic acid	Phenolic acids	GJJ13765.1 hypothetical protein Clacol_008021 [Clathrus columnatus]	0.973785
10844_g	pme3083	2-(Formylamino)benzoic acid	Phenolic acids	GJJ11037.1 hypothetical protein Clacol_005268 [Clathrus columnatus]	0.98777
10855_g	pme3083	2-(Formylamino)benzoic acid	Phenolic acids	GJJ11037.1 hypothetical protein Clacol_005268 [Clathrus columnatus]	0.927515
10880_g	pme3083	2-(Formylamino)benzoic acid	Phenolic acids	GJJ11062.1 hypothetical protein Clacol_005293 [Clathrus columnatus]	0.97915
11736_g	pme3083	2-(Formylamino)benzoic acid	Phenolic acids	KAF8526593.1 amidase signature domain-containing protein [Hysterangium stoloniferum]	0.929733
12461_g	pme3083	2-(Formylamino)benzoic acid	Phenolic acids	TFY68884.1 hypothetical protein EVJ58_g742 [Fomitopsis rosea]	0.877732
14112_g	pme3083	2-(Formylamino)benzoic acid	Phenolic acids	KAF8529070.1 aldehyde dehydrogenase domain-containing protein [Hysterangium stoloniferum]	0.906854
14365_g	pme3083	2-(Formylamino)benzoic acid	Phenolic acids	KAF8518382.1 pyridoxal phosphate-dependent transferase [Hysterangium stoloniferum]	0.976475
15284_g	pme3083	2-(Formylamino)benzoic acid	Phenolic acids	KIJ44122.1 hypothetical protein M422DRAFT_252616 [Sphaerobolus stellatus SS14]	0.854018
15522_g	pme3083	2-(Formylamino)benzoic acid	Phenolic acids	GJJ14714.1 hypothetical protein Clacol_008981 [Clathrus columnatus]	0.983817
1662_g	pme3083	2-(Formylamino)benzoic acid	Phenolic acids	GJJ14619.1 hypothetical protein Clacol_008885 [Clathrus columnatus]	0.983756
17896_g	pme3083	2-(Formylamino)benzoic acid	Phenolic acids	KAF8526593.1 amidase signature domain-containing protein [Hysterangium stoloniferum]	0.897154
1854_g	pme3083	2-(Formylamino)benzoic acid	Phenolic acids	KAF8518382.1 pyridoxal phosphate-dependent transferase [Hysterangium stoloniferum]	0.982339
19192_g	pme3083	2-(Formylamino)benzoic acid	Phenolic acids	TFY68884.1 hypothetical protein EVJ58_g742 [Fomitopsis rosea]	0.885541
2244_g	pme3083	2-(Formylamino)benzoic acid	Phenolic acids	GJJ14151.1 hypothetical protein Clacol_008411 [Clathrus columnatus]	0.977499
4005_g	pme3083	2-(Formylamino)benzoic acid	Phenolic acids	GJJ14555.1 hypothetical protein Clacol_008820 [Clathrus columnatus]	0.970243
4033_g	pme3083	2-(Formylamino)benzoic acid	Phenolic acids	GJJ14524.1 hypothetical protein Clacol_008788 [Clathrus columnatus]	0.985592
4163_g	pme3083	2-(Formylamino)benzoic acid	Phenolic acids	GJJ14619.1 hypothetical protein Clacol_008885 [Clathrus columnatus]	0.982518
5389_g	pme3083	2-(Formylamino)benzoic acid	Phenolic acids	KAF8527024.1 FAD-binding domain-containing protein [Hysterangium stoloniferum]	0.806575
7020_g	pme3083	2-(Formylamino)benzoic acid	Phenolic acids	KAF8511135.1 L-tyrosine:2-oxoglutarate aminotransferase [Hysterangium stoloniferum]	0.96523
7239_g	pme3083	2-(Formylamino)benzoic acid	Phenolic acids	GJJ14151.1 hypothetical protein Clacol_008411 [Clathrus columnatus]	0.973487
8137_g	pme3083	2-(Formylamino)benzoic acid	Phenolic acids	GJJ12059.1 hypothetical protein Clacol_006300 [Clathrus columnatus]	0.945829
9838_g	pme3083	2-(Formylamino)benzoic acid	Phenolic acids	GJJ13237.1 hypothetical protein Clacol_007488 [Clathrus columnatus]	0.991391
9985_g	pme3083	2-(Formylamino)benzoic acid	Phenolic acids	KIJ44122.1 hypothetical protein M422DRAFT_252616 [Sphaerobolus stellatus SS14]	0.951986
5965_g	pme1651	Indole-3-acetic acid (IAA)	Alkaloids	KAF8521886.1 aldehyde dehydrogenase [Hysterangium stoloniferum]	0.834051
5966_g	pme1651	Indole-3-acetic acid (IAA)	Alkaloids	GJJ09021.1 hypothetical protein Clacol_003242 [Clathrus columnatus]	0.82892
6182_g	pme1651	Indole-3-acetic acid (IAA)	Alkaloids	GJJ12349.1 hypothetical protein Clacol_006590 [Clathrus columnatus]	0.802722
10832_g	MWS3270	Quinolinic Acid	Alkaloids	GJJ12620.1 hypothetical protein Clacol_006863 [Clathrus columnatus]	-0.887384
11585_g	MWS3270	Quinolinic Acid	Alkaloids	GJJ07013.1 hypothetical protein Clacol_001211 [Clathrus columnatus]	-0.802965
9985_g	NK10253223	2-Amino-3-methoxybenzoic acid	Phenolic acids	KIJ44122.1 hypothetical protein M422DRAFT_252616 [Sphaerobolus stellatus SS14]	0.817645

## Sheet: Table S9
Table S9. Primer sequences for qPCR in this study.
Gene	Primer sequence
5711_t-F(reference genes)	GCAAACTCTTCCGTCCAGACAAC
5711_t-R(reference genes)	CATACCAGCACCAGTACCACCTC
Q-5965-F	TATGCTGGATGGGCGGATAA
Q-5965-R	CAGGCAAACATGAGAAGTGGG
Q-15553-F	CATTATCGCTGGACTGAGTGGTG
Q-15553-R	GAAAGAAAGGTCTGCTTCGTGGT
Q-6182-F	GGCAGTCTTCTACTATTCATGCTCT
Q-6182-R	AACTGTGATTTGCACGTCTGTTG
Q-5966-F	TACATTGAGGGCGGAAAGGAAGC
Q-5966-R	AGACGGTGGGCTCGATGAAGTAGC
Q-MSTRG.18365-F	AACGGACCACCAGTCTACACGCCAC
Q-MSTRG.18365-R	AACGCTGCCGATAACTGACCCTC
